# Supplementary material for: miR-17-5p and miR-4443 Promote Esophageal Squamous Cell Carcinoma Development by Targeting TIMP2
Source: Front Oncol. 2021 Oct 27;11:605894. doi: 10.3389/fonc.2021.605894 (PMC8579081; doi:10.3389/fonc.2021.605894)
Supplement: Supplementary Table 1 — Raw microRNA array data. [file DataSheet_1.xlsx]

## Sheet: SAMresult
Gene ID	Score(d)	q-value(%)	Fold Change	ProbeSetID	48TT1	92TT2	93TT2	48TN1	92TN2	93TN2	Probe Set ID	Probe Set Name	Accession	Transcript ID(Array Design)	Sequence Type	Species Scientific Name	Alignments	Sequence Length	Sequence	Genome Context	Clustered miRNAs within 10kb	GeneChip Array	Annotation Date	Sequence Source
20519573	0.378707	95.2536	2.0024	20519573	9.37503	1.94408	13.8842	1.3668	16.871	1.3668	20519573	MIMAT0019852_st	MIMAT0019852	hsa-miR-4730	miRNA	Homo sapiens	chr17:78393227-78393249 (+)	23	CUGGCGGAGCCCAUUCCAUGCCA	ENST00000323854 // sense // intron // 2 /// ENST00000517295 // sense // intron // 1 /// ENST00000517795 // sense // intron // 1 /// ENST00000518137 // sense // intron // 2 /// ENST00000518644 // sense // intron // 2 /// ENST00000518901 // sense // intron // 1 /// ENST00000518907 // sense // intron // 1 /// ENST00000519117 // sense // intron // 2 /// ENST00000520118 // sense // intron // 2 /// ENS…	---	miRNA-4_0	3-Dec-13	miRBase
20532581	0.655044	95.2536	2.0117	20532581	6.16127	5.71672	8.04592	7.12692	4.54205	1.07543	20532581	14qII-14_st	14qII-14	14qII-14	CDBox	Homo sapiens	chr14:101438440-101438513 (+)	74	TGGACCAATGATGACAACTGCCGGCGTATGAGTGTTGGGTGATGAATAATACGTGTCTAGAACTCTGAGGTCCA	---	---	miRNA-4_0	3-Dec-13	snoRNABase
20500126	1.0796	54.5819	2.013	20500126	267.208	487.58	205.052	102.863	190.873	166.806	20500126	MIMAT0000068_st	MIMAT0000068	hsa-miR-15a-5p	miRNA	Homo sapiens	chr13:50623303-50623324 (-)	22	UAGCAGCACAUAAUGGUUUGUG	ENST00000235290 // sense // intron // 4 /// ENST00000421758 // sense // exon // 3 /// ENST00000425586 // sense // intron // 4 /// ENST00000433070 // sense // intron // 3 /// ENST00000443587 // sense // intron // 5 /// ENST00000449579 // sense // exon // 4 /// ENST00000458725 // sense // intron // 4 /// OTTHUMT00000044954 // sense // intron // 3 /// OTTHUMT00000044955 // sense // exon // 3 /// OTT…	hsa-mir-15a // chr13:50623255-50623337 (-) /// hsa-mir-16-1 // chr13:50623109-50623197 (-)	miRNA-4_0	3-Dec-13	miRBase
20517706	0.765892	54.5819	2.0144	20517706	4.99203	1.80163	2.47663	1.33876	2.47663	0.821932	20517706	MIMAT0016878_st	MIMAT0016878	hsa-miR-4257	miRNA	Homo sapiens	chr1:150524463-150524480 (+)	18	CCAGAGGUGGGGACUGAG	ENST00000271643 // sense // intron // 2 /// ENST00000369039 // sense // intron // 1 /// ENST00000369041 // sense // intron // 2 /// ENST00000442435 // antisense // intron // 5 /// OTTHUMT00000084396 // sense // intron // 2 /// OTTHUMT00000084398 // antisense // intron // 5	---	miRNA-4_0	3-Dec-13	miRBase
20506779	0.542963	95.2536	2.0235	20506779	28.2909	56.7974	36.6282	47.6183	47.2701	3.1559	20506779	MIMAT0005586_st	MIMAT0005586	hsa-miR-1231	miRNA	Homo sapiens	chr1:201777743-201777762 (+)	20	GUGUCUGGGCGGACAGCUGC	ENST00000295624 // sense // intron // 18 /// ENST00000367295 // sense // intron // 16 /// ENST00000367296 // sense // intron // 19 /// ENST00000367297 // sense // intron // 18 /// ENST00000367300 // sense // intron // 17 /// ENST00000367302 // sense // intron // 19 /// ENST00000413035 // antisense // intron // 2 /// OTTHUMT00000087013 // sense // intron // 19 /// OTTHUMT00000087014 // sense // in…	---	miRNA-4_0	3-Dec-13	miRBase
20532593	0.801314	54.5819	2.0262	20532593	23.1739	15.0487	29.5319	7.71003	19.2988	8.32026	20532593	14qII-21_x_st	14qII-21	14qII-21	CDBox	Homo sapiens	chr14:101448312-101448382 (+)	71	TGGATCAATGATGACCACTGGTGGCGTATGAGTCATATGTGATGAATACGTGTCTGGAACTCTGAGGTCCA	---	---	miRNA-4_0	3-Dec-13	snoRNABase
20534236	1.45393	54.5819	2.0303	20534236	111.446	93.696	109.305	64.6013	40.6225	51.9678	20534236	HBII-276_st	HBII-276	HBII-276	CDBox	Homo sapiens	chr8:67834709-67834784 (-)	76	ACAATGATGACTTAAATTACTTTTTGCCGTTTACCCAGCTGAGGTTGTCTTTGAAGAAATAATTTTAAGACTGAGA	---	---	miRNA-4_0	3-Dec-13	snoRNABase
20538205	0.356898	95.2536	2.0415	20538205	686.383	45.696	713.529	29.1125	451.789	199.987	20538205	U56_st	U56	U56	CDBox	Homo sapiens	chr20:2637270-2637340 (+)	71	CCACAATGATGGCAATATTTTTCGTCAACAGCAGTTCACCTAGTGAGTGTTGAGACTCTGGGTCTGAGTGA	---	---	miRNA-4_0	3-Dec-13	snoRNABase
20504299	1.0682	54.5819	2.0565	20504299	3.13566	4.59662	1.34709	1.64109	1.34709	1.00976	20504299	MIMAT0003240_st	MIMAT0003240	hsa-miR-575	miRNA	Homo sapiens	chr4:83674505-83674523 (-)	19	GAGCCAGUUGGACAGGAGC	ENST00000273908 // sense // intron // 1 /// ENST00000282709 // sense // intron // 1 /// ENST00000319540 // sense // intron // 1 /// OTTHUMT00000252635 // sense // intron // 1 /// OTTHUMT00000252636 // sense // intron // 1	---	miRNA-4_0	3-Dec-13	miRBase
20538188	0.838715	54.5819	2.062	20538188	5.19967	1.62653	3.51814	1.17491	1.80993	1.59597	20538188	U46_st	U46	U46	CDBox	Homo sapiens	chr1:45242164-45242261 (+)	98	GTAGGGTGATGAAAAAGAATCCTTAGGCGTGGTTGTGGCCGTCTTGGTCACCTGTGTGCCACTTGCCAATGCAAGGACTTGTCATAGTTACACTGACT	---	---	miRNA-4_0	3-Dec-13	snoRNABase
20500439	0.934332	54.5819	2.0657	20500439	2.37451	3.28317	1.12606	0.699452	1.25235	1.13697	20500439	MIMAT0004555_st	MIMAT0004555	hsa-miR-10a-3p	miRNA	Homo sapiens	chr17:46657226-46657247 (-)	22	CAAAUUCGUAUCUAGGGGAAUA	ENST00000332503 // sense // 5UTR // 1 /// ENST00000460160 // sense // intron // 1 /// ENST00000465846 // antisense // intron // 2 /// ENST00000472863 // sense // intron // 1 /// ENST00000476342 // sense // intron // 1 /// ENST00000489475 // sense // intron // 1 /// ENST00000498678 // sense // intron // 1 /// ENST00000548801 // sense // exon // 1 /// ENST00000552000 // sense // intron // 1 /// OTT…	---	miRNA-4_0	3-Dec-13	miRBase
20538278	0.421528	95.2536	2.0735	20538278	25.9662	2.5111	18.9908	1.86403	15.6165	4.7716	20538278	U97_st	U97	U97	CDBox	Homo sapiens	chr11:10823014-10823155 (-)	142	TTGCCCGATGATTATAAAAAGACGCGTTATTAAGAGGACTTTATGCTGGAGTTCTTGACGTTTTTCTCTCTTTTCTATACTTCTTTTTCTTTCTTTGAATGTCCAGCGTCCTGTGAGCGAAGATTATGAGATATGAGGGCAA	---	---	miRNA-4_0	3-Dec-13	snoRNABase
20500715	0.825228	54.5819	2.0817	20500715	3179.96	1365.23	2176.86	614.4	1395.01	1222.22	20500715	MIMAT0000415_st	MIMAT0000415	hsa-let-7i-5p	miRNA	Homo sapiens	chr12:62997471-62997492 (+)	22	UGAGGUAGUAGUUUGUGCUGUU	ENST00000362309 // sense // exon // 1 /// ENST00000550290 // sense // intron // 1 /// OTTHUMT00000406740 // antisense // 5UTR // 1 /// OTTHUMT00000406759 // sense // intron // 1	---	miRNA-4_0	3-Dec-13	miRBase
20517916	1.00934	54.5819	2.0899	20517916	30.217	33.3356	30.0088	7.53858	20.3926	21.5416	20517916	MIMAT0018085_st	MIMAT0018085	hsa-miR-3663-3p	miRNA	Homo sapiens	chr10:118927206-118927228 (-)	23	UGAGCACCACACAGGCCGGGCGC	ENST00000419373 // sense // intron // 1 /// OTTHUMT00000050558 // sense // intron // 1	---	miRNA-4_0	3-Dec-13	miRBase
20500194	0.92898	54.5819	2.0932	20500194	2169.47	1743.53	1675.93	473.165	1313.22	1112.44	20500194	MIMAT0000103_st	MIMAT0000103	hsa-miR-106a-5p	miRNA	Homo sapiens	chrX:133304274-133304296 (-)	23	AAAAGUGCUUACAGUGCAGGUAG	---	hsa-mir-19b-2 // chrX:133303701-133303796 (-) /// hsa-mir-92a-2 // chrX:133303568-133303642 (-) /// hsa-mir-106a // chrX:133304228-133304308 (-) /// hsa-mir-363 // chrX:133303408-133303482 (-) /// hsa-mir-18b // chrX:133304071-133304141 (-) /// hsa-mir-20b // chrX:133303839-133303907 (-)	miRNA-4_0	3-Dec-13	miRBase
20525619	0.83124	54.5819	2.101	20525619	10.1498	5.68687	4.65151	2.30096	6.86152	1.83359	20525619	MIMAT0027558_st	MIMAT0027558	hsa-miR-6829-5p	miRNA	Homo sapiens	chr3:195609242-195609261 (-)	20	UGGGCUGCUGAGAAGGGGCA	ENST00000316664 // sense // intron // 5 /// ENST00000333602 // sense // intron // 5 /// ENST00000381916 // sense // intron // 5 /// ENST00000392400 // sense // intron // 5 /// ENST00000428187 // sense // intron // 5 /// ENST00000430929 // sense // intron // 3 /// ENST00000438207 // sense // intron // 3 /// ENST00000439230 // sense // intron // 5 /// ENST00000464041 // sense // intron // 5 /// ENS…	---	miRNA-4_0	3-Dec-13	miRBase
20504396	0.575312	95.2536	2.1087	20504396	22.6544	11.7043	10.229	1.83359	17.1942	9.17502	20504396	MIMAT0020924_st	MIMAT0020924	hsa-miR-642a-3p	miRNA	Homo sapiens	chr19:46178236-46178257 (+)	22	AGACACAUUUGGAGAGGGAACC	ENST00000263281 // sense // intron // 7 /// ENST00000304207 // sense // intron // 6 /// ENST00000585889 // sense // intron // 7 /// ENST00000588816 // sense // intron // 2 /// ENST00000590918 // sense // intron // 7 /// OTTHUMT00000459640 // sense // intron // 7 /// OTTHUMT00000459641 // sense // intron // 7 /// OTTHUMT00000459642 // sense // intron // 6 /// OTTHUMT00000459643 // sense // intron …	hsa-mir-642a // chr19:46178186-46178282 (+) /// hsa-mir-642b // chr19:46178190-46178266 (-)	miRNA-4_0	3-Dec-13	miRBase
20519607	0.840106	54.5819	2.1092	20519607	22.8884	21.2577	32.2315	12.8462	21.2577	6.1201	20519607	MIMAT0019885_st	MIMAT0019885	hsa-miR-4749-5p	miRNA	Homo sapiens	chr19:50357850-50357871 (+)	22	UGCGGGGACAGGCCAGGGCAUC	ENST00000221557 // sense // intron // 2 /// ENST00000391842 // sense // intron // 2 /// ENST00000594151 // sense // intron // 2 /// ENST00000594165 // sense // intron // 2 /// ENST00000594640 // sense // intron // 2 /// ENST00000598325 // sense // intron // 2 /// ENST00000598632 // sense // intron // 2 /// ENST00000599732 // sense // intron // 2 /// ENST00000600603 // sense // intron // 2 /// ENS…	---	miRNA-4_0	3-Dec-13	miRBase
20538210	0.798421	54.5819	2.1119	20538210	17.9449	3.59732	19.7586	3.39742	4.34379	9.17506	20538210	U58C_st	U58C	U58C	CDBox	Homo sapiens	chr18:47015614-47015678 (-)	65	TTGCTGTGATGACTATCTTAGGACACCTTTGGAATAACTATGAAAGAAAACTATTCTGAGCAACC	---	---	miRNA-4_0	3-Dec-13	snoRNABase
20500130	1.02809	54.5819	2.1186	20500130	2550.1	2226.14	1821.5	624.236	1412.91	1232.94	20500130	MIMAT0000070_st	MIMAT0000070	hsa-miR-17-5p	miRNA	Homo sapiens	chr13:92002872-92002894 (+)	23	CAAAGUGCUUACAGUGCAGGUAG	ENST00000400282 // sense // intron // 3 /// ENST00000581816 // sense // exon // 3 /// ENST00000582141 // sense // exon // 2 /// OTTHUMT00000045448 // sense // intron // 3 /// OTTHUMT00000442497 // sense // exon // 2 /// OTTHUMT00000442498 // sense // exon // 3	hsa-mir-17 // chr13:92002859-92002942 (+) /// hsa-mir-18a // chr13:92003005-92003075 (+) /// hsa-mir-19a // chr13:92003145-92003226 (+) /// hsa-mir-19b-1 // chr13:92003446-92003532 (+) /// hsa-mir-20a // chr13:92003319-92003389 (+) /// hsa-mir-92a-1 // chr13:92003568-92003645 (+)	miRNA-4_0	3-Dec-13	miRBase
20538211	0.833474	54.5819	2.141	20538211	17.0647	3.80346	20.349	3.28584	4.31466	9.4926	20538211	U58C_x_st	U58C	U58C	CDBox	Homo sapiens	chr18:47015614-47015678 (-)	65	TTGCTGTGATGACTATCTTAGGACACCTTTGGAATAACTATGAAAGAAAACTATTCTGAGCAACC	---	---	miRNA-4_0	3-Dec-13	snoRNABase
20538257	0.718238	95.2536	2.1777	20538257	53.7341	14.93	65.9212	8.75347	24.824	23.5655	20538257	U82_st	U82	U82	CDBox	Homo sapiens	chr2:232325079-232325153 (-)	75	ACAGCACAAATGATGAATAACAAAGGGACTTAATACTGAAACCTGATGTTACATTGTAGTGTGCTGATGTGCTGT	---	---	miRNA-4_0	3-Dec-13	snoRNABase
20525555	1.06449	54.5819	2.1858	20525555	10.1819	9.08733	4.84603	2.39948	6.11727	2.9253	20525555	MIMAT0027494_st	MIMAT0027494	hsa-miR-6797-5p	miRNA	Homo sapiens	chr19:42373702-42373726 (+)	25	AGGAGGGAAGGGGCUGAGAACAGGA	ENST00000221975 // sense // intron // 4 /// ENST00000593863 // sense // intron // 4 /// ENST00000598742 // sense // intron // 4 /// OTTHUMT00000463049 // sense // intron // 4 /// OTTHUMT00000463053 // sense // intron // 4 /// OTTHUMT00000463054 // sense // intron // 4	---	miRNA-4_0	3-Dec-13	miRBase
20504407	1.37594	54.5819	2.1942	20504407	5.3086	10.7031	3.88596	1.75025	6.26436	1.90626	20504407	MIMAT0022709_st	MIMAT0022709	hsa-miR-652-5p	miRNA	Homo sapiens	chrX:109298577-109298601 (+)	25	CAACCCUAGGAGAGGGUGCCAUUCA	ENST00000288381 // sense // intron // 2 /// ENST00000372068 // sense // intron // 2 /// ENST00000372072 // sense // intron // 1 /// ENST00000372073 // sense // intron // 2 /// ENST00000471255 // sense // intron // 2 /// OTTHUMT00000057896 // sense // intron // 2 /// OTTHUMT00000057898 // sense // intron // 2 /// OTTHUMT00000057899 // sense // intron // 2	---	miRNA-4_0	3-Dec-13	miRBase
20538277	0.567265	95.2536	2.201	20538277	10.167	1.48063	5.82972	0.85988	3.84912	2.48661	20538277	U96b_x_st	U96b	U96b	CDBox	Homo sapiens	chrX:109468217-109468288 (-)	72	CCTGGTGATGACAGACGACATTGTCAGCCAATCCCCATGTGGTAGTGAGGACATGTCCTGCAGTTCTGAAGG	---	---	miRNA-4_0	3-Dec-13	snoRNABase
20529132	0.643415	95.2536	2.2018	20529132	20.2924	6.25258	5.99846	2.84671	13.9459	1.79607	20529132	MIMAT0030415_st	MIMAT0030415	hsa-miR-1273h-5p	miRNA	Homo sapiens	chr16:24214469-24214489 (+)	21	CUGGGAGGUCAAGGCUGCAGU	ENST00000303531 // sense // intron // 16 /// ENST00000321728 // sense // intron // 16 /// OTTHUMT00000254504 // sense // intron // 16 /// OTTHUMT00000254505 // sense // intron // 16	---	miRNA-4_0	3-Dec-13	miRBase
20520332	0.873657	54.5819	2.2018	20520332	6.70896	3.22116	3.35547	1.33334	3.62339	1.40616	20520332	MIMAT0021085_st	MIMAT0021085	hsa-miR-5093	miRNA	Homo sapiens	chr16:85339842-85339864 (-)	23	AGGAAAUGAGGCUGGCUAGGAGC	---	---	miRNA-4_0	3-Dec-13	miRBase
20532710	1.06194	54.5819	2.2179	20532710	2.38215	1.388	6.05119	0.954031	1.2041	1.5964	20532710	ACA65_st	ACA65	ACA65	HAcaBox	Homo sapiens	chr14:81669039-81669178 (-)	140	TGATGACTGTTCTTCCTGTTGCCTTCAGACCTGGCATTAGGATTTTAGGTCATCATAAATTAAAATTTGATTTTCTTCACTCAGAGAATATTAGGATAATGGAGTTATCTGTTCTCTGAAATTTGCGGAATCAAACATGT	---	---	miRNA-4_0	3-Dec-13	snoRNABase
20538258	0.474526	95.2536	2.2352	20538258	23.0688	1.55638	22.7556	1.61794	8.40048	5.38266	20538258	U83A_st	U83A	U83A	CDBox	Homo sapiens	chr22:39711218-39711312 (-)	95	GCTGTTCGTTGATGAGGCTCAGAGTGAGCGCTGGGTACAGCGCCCGAATCGGACAGTGTAGAACCATTCTCTACTGCCTTCCTTCTGAGAACAGC	---	---	miRNA-4_0	3-Dec-13	snoRNABase
20500490	0.590347	95.2536	2.239	20500490	15.9518	65.7881	13.3115	3.76627	8.35945	39.5294	20500490	MIMAT0009198_st	MIMAT0009198	hsa-miR-224-3p	miRNA	Homo sapiens	chrX:151127056-151127078 (-)	23	AAAAUGGUGCCCUAGUGACUACA	ENST00000370325 // sense // intron // 6 /// ENST00000370328 // sense // intron // 6 /// ENST00000393914 // sense // intron // 7 /// ENST00000441219 // sense // intron // 7 /// ENST00000476016 // sense // exon // 3 /// ENST00000486255 // sense // exon // 1 /// OTTHUMT00000060903 // sense // intron // 6 /// OTTHUMT00000060904 // sense // intron // 6 /// OTTHUMT00000060907 // sense // intron // 7 //…	hsa-mir-224 // chrX:151127050-151127130 (-) /// hsa-mir-452 // chrX:151128100-151128184 (-)	miRNA-4_0	3-Dec-13	miRBase
20506899	1.15921	54.5819	2.2447	20506899	4.23527	1.4402	2.61243	1.08284	1.01226	1.28534	20506899	MIMAT0005950_st	MIMAT0005950	hsa-miR-1306-3p	miRNA	Homo sapiens	chr22:20073635-20073652 (+)	18	ACGUUGGCUCUGGUGGUG	ENST00000351989 // sense // 3UTR // 2 /// ENST00000383024 // sense // 3UTR // 2 /// ENST00000407755 // sense // 3UTR // 1 /// ENST00000457069 // sense // 3UTR // 2 /// ENST00000495826 // sense // exon // 1 /// OTTHUMT00000318654 // sense // 3UTR // 2 /// OTTHUMT00000318655 // sense // exon // 1 /// OTTHUMT00000318656 // sense // 3UTR // 1 /// OTTHUMT00000319850 // sense // 3UTR // 2	hsa-mir-1306 // chr22:20073581-20073665 (+) /// hsa-mir-3618 // chr22:20073269-20073356 (+)	miRNA-4_0	3-Dec-13	miRBase
20532721	0.970447	54.5819	2.2465	20532721	24.8846	16.2828	25.8042	7.50518	17.1942	7.14651	20532721	ACA8_x_st	ACA8	ACA8	HAcaBox	Homo sapiens	chr11:93465527-93465665 (-)	139	TGCACTGCATGGTATCTGCACTCAGCAGTTTACACCTGCTAGGGTGTTCAAAGGTCAGTGCTATAGAAATTCAGTATCTGGCATCGTTGGTTTTCTTGGCTTTGTGCTTGTTAAACCTGGTATTTCTACTGATACAGTA	---	---	miRNA-4_0	3-Dec-13	snoRNABase
20519496	0.742834	95.2536	2.2496	20519496	12.5306	8.69143	16.5814	2.9079	15.3466	3.55444	20519496	MIMAT0019777_st	MIMAT0019777	hsa-miR-4688	miRNA	Homo sapiens	chr11:46398006-46398027 (+)	22	UAGGGGCAGCAGAGGACCUGGG	ENST00000318201 // sense // intron // 22 /// ENST00000343674 // sense // intron // 23 /// ENST00000395574 // sense // intron // 23 /// ENST00000421244 // sense // intron // 23 /// ENST00000454345 // sense // intron // 24 /// ENST00000456247 // sense // intron // 23 /// ENST00000524984 // sense // intron // 23 /// ENST00000527911 // sense // intron // 23 /// ENST00000528173 // sense // intron // 2…	---	miRNA-4_0	3-Dec-13	miRBase
20517951	0.608872	95.2536	2.2647	20517951	14.3493	0.86079	1.83359	0.997642	1.30201	1.50111	20517951	MIMAT0018117_st	MIMAT0018117	hsa-miR-3689a-5p	miRNA	Homo sapiens	chr9:137741380-137741401 (-)	22	UGUGAUAUCAUGGUUCCUGGGA	---	hsa-mir-3689a // chr9:137741333-137741410 (-) /// hsa-mir-3689b // chr9:137741971-137742118 (-) /// hsa-mir-3689c // chr9:137741144-137741215 (-) /// hsa-mir-3689d-1 // chr9:137741455-137741528 (-) /// hsa-mir-3689d-2 // chr9:137742123-137742202 (-) /// hsa-mir-3689e // chr9:137742416-137742487 (-) /// hsa-mir-3689f // chr9:137742588-137742653 (-)	miRNA-4_0	3-Dec-13	miRBase
20518427	0.608872	95.2536	2.2647	20518427	14.3493	0.86079	1.83359	0.997642	1.30201	1.50111	20518427	MIMAT0018180_st	MIMAT0018180	hsa-miR-3689b-5p	miRNA	Homo sapiens	chr9:137742052-137742073 (-)	22	UGUGAUAUCAUGGUUCCUGGGA	---	hsa-mir-3689a // chr9:137741333-137741410 (-) /// hsa-mir-3689b // chr9:137741971-137742118 (-) /// hsa-mir-3689c // chr9:137741144-137741215 (-) /// hsa-mir-3689d-1 // chr9:137741455-137741528 (-) /// hsa-mir-3689d-2 // chr9:137742123-137742202 (-) /// hsa-mir-3689e // chr9:137742416-137742487 (-) /// hsa-mir-3689f // chr9:137742588-137742653 (-)	miRNA-4_0	3-Dec-13	miRBase
20518868	0.608872	95.2536	2.2647	20518868	14.3493	0.86079	1.83359	0.997642	1.30201	1.50111	20518868	MIMAT0019009_st	MIMAT0019009	hsa-miR-3689e	miRNA	Homo sapiens	chr9:137742460-137742481 (-)	22	UGUGAUAUCAUGGUUCCUGGGA	---	hsa-mir-3689a // chr9:137741333-137741410 (-) /// hsa-mir-3689b // chr9:137741971-137742118 (-) /// hsa-mir-3689c // chr9:137741144-137741215 (-) /// hsa-mir-3689d-1 // chr9:137741455-137741528 (-) /// hsa-mir-3689d-2 // chr9:137742123-137742202 (-) /// hsa-mir-3689e // chr9:137742416-137742487 (-) /// hsa-mir-3689f // chr9:137742588-137742653 (-)	miRNA-4_0	3-Dec-13	miRBase
20500783	1.05167	54.5819	2.2686	20500783	21.8904	20.4108	10.6388	8.79558	18.0321	2.56687	20500783	MIMAT0004610_st	MIMAT0004610	hsa-miR-150-3p	miRNA	Homo sapiens	chr19:50004054-50004075 (-)	22	CUGGUACAGGCCUGGGGGACAG	ENST00000602157 // antisense // 3UTR // 1	---	miRNA-4_0	3-Dec-13	miRBase
20500139	1.11712	54.5819	2.2796	20500139	2044.61	2438.39	1725.31	528.181	973.475	1412.14	20500139	MIMAT0000075_st	MIMAT0000075	hsa-miR-20a-5p	miRNA	Homo sapiens	chr13:92003326-92003348 (+)	23	UAAAGUGCUUAUAGUGCAGGUAG	ENST00000400282 // sense // intron // 3 /// ENST00000581816 // sense // exon // 3 /// ENST00000582141 // sense // exon // 2 /// OTTHUMT00000045448 // sense // intron // 3 /// OTTHUMT00000442497 // sense // exon // 2 /// OTTHUMT00000442498 // sense // exon // 3	hsa-mir-17 // chr13:92002859-92002942 (+) /// hsa-mir-18a // chr13:92003005-92003075 (+) /// hsa-mir-19a // chr13:92003145-92003226 (+) /// hsa-mir-19b-1 // chr13:92003446-92003532 (+) /// hsa-mir-20a // chr13:92003319-92003389 (+) /// hsa-mir-92a-1 // chr13:92003568-92003645 (+)	miRNA-4_0	3-Dec-13	miRBase
20500478	1.20392	54.5819	2.2912	20500478	4.00371	3.61548	1.18696	1.04595	1.63103	0.837353	20500478	MIMAT0000275_st	MIMAT0000275	hsa-miR-218-5p	miRNA	Homo sapiens	chr4:20529922-20529942 (+) // chr5:168195216-168195236 (-)	21	UUGUGCUUGAUCUAACCAUGU	ENST00000332966 // sense // intron // 14 /// ENST00000404867 // sense // intron // 14 /// ENST00000519486 // sense // intron // 4 /// ENST00000519560 // sense // intron // 14 /// OTTHUMT00000252792 // sense // intron // 14 /// OTTHUMT00000371504 // sense // intron // 14 /// OTTHUMT00000371506 // sense // intron // 4	---	miRNA-4_0	3-Dec-13	miRBase
20534244	0.999551	54.5819	2.2992	20534244	30.7201	21.8112	69.591	8.23051	22.4355	20.7771	20534244	HBII-336_st	HBII-336	HBII-336	CDBox	Homo sapiens	chr7:22896232-22896305 (+)	74	TGGCCAAGGATGAGAACTCTAATCTGATTTTATGTGCTTCTGCTGTGATGGATTAAAGGATTTACCTGAGGCCA	---	---	miRNA-4_0	3-Dec-13	snoRNABase
20500145	0.783562	54.5819	2.3116	20500145	13.6991	11.8424	6.02649	1.83359	5.29514	8.15264	20500145	MIMAT0004496_st	MIMAT0004496	hsa-miR-23a-5p	miRNA	Homo sapiens	chr19:13947444-13947465 (-)	22	GGGGUUCCUGGGGAUGGGAUUU	---	hsa-mir-23a // chr19:13947401-13947473 (-) /// hsa-mir-24-2 // chr19:13947101-13947173 (-) /// hsa-mir-27a // chr19:13947254-13947331 (-)	miRNA-4_0	3-Dec-13	miRBase
20506813	0.997392	54.5819	2.3161	20506813	6.37423	15.1601	7.29625	1.2221	7.29625	6.36398	20506813	MIMAT0005876_st	MIMAT0005876	hsa-miR-1285-3p	miRNA	Homo sapiens	chr2:70480065-70480086 (-) // chr7:91833341-91833362 (-)	22	UCUGGGCAACAAAGUGAGACCU	---	---	miRNA-4_0	3-Dec-13	miRBase
20500461	0.788398	54.5819	2.3167	20500461	9.85548	7.59359	5.26879	2.4273	12.3118	1.0611	20500461	MIMAT0022693_st	MIMAT0022693	hsa-miR-204-3p	miRNA	Homo sapiens	chr9:73424909-73424929 (-)	21	GCUGGGAAGGCAAAGGGACGU	ENST00000357533 // sense // intron // 6 /// ENST00000358082 // sense // intron // 5 /// ENST00000360823 // sense // intron // 7 /// ENST00000361823 // sense // intron // 6 /// ENST00000377101 // sense // intron // 6 /// ENST00000377105 // sense // intron // 6 /// ENST00000377106 // sense // intron // 7 /// ENST00000377110 // sense // intron // 6 /// ENST00000377111 // sense // intron // 6 /// ENS…	---	miRNA-4_0	3-Dec-13	miRBase
20538175	0.694863	95.2536	2.3237	20538175	301.053	87.1996	392.632	29.8463	142.659	192.94	20538175	U3_s_st	U3	U3	CDBox	Homo sapiens	chr17:19091329-19091545 (+)	217	AAGACTATACTTTCAGGGATCATTTCTATAGTGTGTTACTAGAGAAGTTTCTCTGAACGTGTAGAGCACCGAAAACCACGAGGAAGAGAGGTAGCGTTTTCTCCTGAGCGTGAAGCCGGCTTTCTGGCGTTGCTTGGCTGCAACTGCCGTCAGCCATTGATGATCGTTCTTCTCTCCGTATTGGGGAGTGAGAGGGAGAGAACGCGGTCTGAGTGGT	---	---	miRNA-4_0	3-Dec-13	snoRNABase
20518722	1.39172	54.5819	2.3269	20518722	3.78294	7.95873	2.78903	1.08068	4.03471	1.52858	20518722	MIMAT0022737_st	MIMAT0022737	hsa-miR-550b-2-5p	miRNA	Homo sapiens	chr7:30329470-30329491 (-) // chr7:32772653-32772674 (-)	22	AUGUGCCUGAGGGAGUAAGACA	ENST00000404479 // antisense // intron // 10 /// ENST00000417811 // sense // intron // 3 /// OTTHUMT00000328640 // sense // intron // 3	hsa-mir-550a-2 // chr7:32772593-32772689 (+) /// hsa-mir-550b-2 // chr7:32772593-32772689 (-)	miRNA-4_0	3-Dec-13	miRBase
20534298	0.863984	54.5819	2.3271	20534298	174.863	42.4799	137.205	24.2691	39.0294	85.3838	20534298	HBII-55_st	HBII-55	HBII-55	CDBox	Homo sapiens	chr20:2634858-2634932 (+)	75	TTGCAGTGATGACTTGCGAATCAAATCTGTCAATCCCCTGAGTGCAATCACTGATGTCTCCATGTCTCTGAGCAA	---	---	miRNA-4_0	3-Dec-13	snoRNABase
20504556	0.98869	54.5819	2.3371	20504556	4.36233	8.14664	2.13234	0.751197	5.93269	1.33198	20504556	MIMAT0020925_st	MIMAT0020925	hsa-miR-550a-3-5p	miRNA	Homo sapiens	chr7:29720405-29720424 (-)	20	AGUGCCUGAGGGAGUAAGAG	ENST00000414296 // antisense // intron // 5 /// ENST00000426767 // sense // intron // 1 /// ENST00000442865 // sense // intron // 1 /// OTTHUMT00000327676 // antisense // intron // 5 /// OTTHUMT00000327678 // sense // intron // 1 /// OTTHUMT00000327679 // sense // intron // 1	---	miRNA-4_0	3-Dec-13	miRBase
20534247	0.695268	95.2536	2.35	20534247	20.8116	3.21902	22.3669	2.34053	6.24781	7.89529	20534247	HBII-420_st	HBII-420	HBII-420	CDBox	Homo sapiens	chr1:28905255-28905334 (-)	80	ACTGGTCCAGGATGAAACCTAATTTGAGTGGACATCCATGGATGAGAAATGCGGATATGGGACTGAGACCAGCTCCTAGG	---	---	miRNA-4_0	3-Dec-13	snoRNABase
20532669	0.667752	95.2536	2.351	20532669	232.196	43.3968	173.462	20.4604	79.7855	82.4037	20532669	ACA40_x_st	ACA40	ACA40	HAcaBox	Homo sapiens	chr11:93468276-93468402 (-)	127	TGCACTTATGTATGTTTTTGTTTAACGTGGACAAAGACTTACAGATAGGTGCAAAAAATAAATCCTCTTTTGCAACCCAGAACTCATTGTTCAGTATGAGTTTTGATACATATAAGAAGGGATATTA	---	---	miRNA-4_0	3-Dec-13	snoRNABase
20501083	0.569531	95.2536	2.3629	20501083	1021.7	148.958	759.628	49.8627	285.777	614.998	20501083	MIMAT0000646_st	MIMAT0000646	hsa-miR-155-5p	miRNA	Homo sapiens	chr21:26946295-26946317 (+)	23	UUAAUGCUAAUCGUGAUAGGGGU	ENST00000456917 // sense // exon // 4 /// OTTHUMT00000171187 // sense // exon // 4	---	miRNA-4_0	3-Dec-13	miRBase
20515644	0.947252	54.5819	2.372	20515644	2.83894	12.5571	1.44256	1.01123	2.40819	1.58234	20515644	MIMAT0017392_st	MIMAT0017392	hsa-miR-3200-5p	miRNA	Homo sapiens	chr22:31127556-31127577 (+)	22	AAUCUGAGAAGGCGCACAAGGU	ENST00000332585 // sense // intron // 1 /// ENST00000382310 // sense // intron // 1 /// ENST00000403222 // sense // intron // 2 /// ENST00000407373 // sense // intron // 1 /// ENST00000438716 // sense // intron // 2 /// ENST00000446658 // sense // intron // 1 /// OTTHUMT00000321547 // sense // intron // 1 /// OTTHUMT00000321548 // sense // intron // 1 /// OTTHUMT00000321551 // sense // intron // …	---	miRNA-4_0	3-Dec-13	miRBase
20500173	1.01944	54.5819	2.4009	20500173	2045.22	1582.42	936.378	361.363	766.615	790.432	20500173	MIMAT0000093_st	MIMAT0000093	hsa-miR-93-5p	miRNA	Homo sapiens	chr7:99691438-99691460 (-)	23	CAAAGUGCUGUUCGUGCAGGUAG	ENST00000303887 // sense // intron // 13 /// ENST00000343023 // sense // intron // 8 /// ENST00000354230 // sense // intron // 12 /// ENST00000485286 // sense // intron // 12 /// ENST00000489841 // sense // intron // 12 /// ENST00000491245 // sense // intron // 4 /// ENST00000493352 // sense // intron // 2 /// OTTHUMT00000336534 // sense // intron // 13 /// OTTHUMT00000336598 // sense // intron /…	hsa-mir-25 // chr7:99691183-99691266 (-) /// hsa-mir-93 // chr7:99691391-99691470 (-) /// hsa-mir-106b // chr7:99691616-99691697 (-)	miRNA-4_0	3-Dec-13	miRBase
20500133	0.940304	54.5819	2.4057	20500133	6.28272	2.58209	3.25779	1.06323	2.75642	1.29528	20500133	MIMAT0002891_st	MIMAT0002891	hsa-miR-18a-3p	miRNA	Homo sapiens	chr13:92003051-92003073 (+)	23	ACUGCCCUAAGUGCUCCUUCUGG	ENST00000362310 // sense // exon // 1 /// ENST00000400282 // sense // intron // 3 /// ENST00000581816 // sense // exon // 3 /// ENST00000582141 // sense // exon // 2 /// OTTHUMT00000045448 // sense // intron // 3 /// OTTHUMT00000442497 // sense // exon // 2 /// OTTHUMT00000442498 // sense // exon // 3	hsa-mir-17 // chr13:92002859-92002942 (+) /// hsa-mir-18a // chr13:92003005-92003075 (+) /// hsa-mir-19a // chr13:92003145-92003226 (+) /// hsa-mir-19b-1 // chr13:92003446-92003532 (+) /// hsa-mir-20a // chr13:92003319-92003389 (+) /// hsa-mir-92a-1 // chr13:92003568-92003645 (+)	miRNA-4_0	3-Dec-13	miRBase
20525442	1.01102	54.5819	2.4144	20525442	4.62808	3.11154	2.32097	0.959636	3.16376	0.782217	20525442	MIMAT0027381_st	MIMAT0027381	hsa-miR-6740-5p	miRNA	Homo sapiens	chr1:201972257-201972278 (+)	22	AGUUUGGGAUGGAGAGAGGAGA	ENST00000295640 // sense // intron // 8 /// ENST00000367286 // sense // intron // 7 /// ENST00000419190 // antisense // intron // 1 /// ENST00000464707 // sense // intron // 2 /// ENST00000471105 // sense // intron // 7 /// ENST00000478617 // sense // intron // 7 /// ENST00000479531 // sense // intron // 1 /// ENST00000492849 // sense // intron // 7 /// OTTHUMT00000087344 // antisense // intron /…	---	miRNA-4_0	3-Dec-13	miRBase
20510799	0.719798	95.2536	2.4357	20510799	16.58	8.56812	4.88353	2.09136	17.6736	1.29896	20510799	MIMAT0009447_st	MIMAT0009447	hsa-miR-1972	miRNA	Homo sapiens	chr16:15104186-15104207 (-) // chr16:70064296-70064317 (+)	22	UCAGGCCAGGCACAGUGGCUCA	ENST00000325845 // antisense // intron // 8 /// ENST00000529089 // antisense // intron // 8 /// ENST00000530079 // antisense // intron // 8 /// ENST00000531894 // antisense // intron // 8 /// ENST00000534700 // antisense // intron // 7 /// OTTHUMT00000395258 // antisense // intron // 8 /// OTTHUMT00000395259 // antisense // intron // 8 /// OTTHUMT00000395263 // antisense // intron // 8 /// OTTHUM…	---	miRNA-4_0	3-Dec-13	miRBase
20518818	1.57318	54.5819	2.4456	20518818	123.363	82.5366	85.2755	38.3792	45.696	33.8487	20518818	MIMAT0018961_st	MIMAT0018961	hsa-miR-4443	miRNA	Homo sapiens	chr3:48238062-48238078 (+)	17	UUGGAGGCGUGGGUUUU	---	---	miRNA-4_0	3-Dec-13	miRBase
20518878	0.828733	54.5819	2.4504	20518878	118.243	793.041	56.181	149.357	95.4749	25.1088	20518878	MIMAT0019018_st	MIMAT0019018	hsa-miR-4484	miRNA	Homo sapiens	chr10:127508372-127508391 (+)	20	AAAAGGCGGGAGAAGCCCCA	ENST00000368774 // antisense // intron // 1 /// ENST00000368778 // antisense // intron // 1 /// ENST00000368797 // antisense // intron // 1 /// ENST00000420761 // antisense // intron // 1 /// OTTHUMT00000050929 // antisense // intron // 1 /// OTTHUMT00000050931 // antisense // intron // 1 /// OTTHUMT00000050932 // antisense // intron // 1 /// OTTHUMT00000050934 // antisense // intron // 1	---	miRNA-4_0	3-Dec-13	miRBase
20501291	0.46801	95.2536	2.4603	20501291	76.196	14.8647	17.8608	1.50599	37.3243	24.1651	20501291	MIMAT0000759_st	MIMAT0000759	hsa-miR-148b-3p	miRNA	Homo sapiens	chr12:54731062-54731083 (+)	22	UCAGUGCAUCACAGAACUUUGU	ENST00000262061 // sense // intron // 1 /// ENST00000416254 // sense // intron // 1 /// ENST00000455864 // sense // intron // 1 /// ENST00000548076 // sense // intron // 1 /// ENST00000548281 // sense // intron // 1 /// ENST00000548753 // sense // intron // 1 /// ENST00000549043 // sense // intron // 1 /// ENST00000549116 // sense // intron // 1 /// ENST00000550027 // sense // intron // 1 /// ENS…	---	miRNA-4_0	3-Dec-13	miRBase
20525613	1.03782	54.5819	2.4883	20525613	5.73503	3.59738	2.84996	0.947501	3.04324	1.32352	20525613	MIMAT0027552_st	MIMAT0027552	hsa-miR-6826-5p	miRNA	Homo sapiens	chr3:128990994-128991016 (+)	23	UCAAUAGGAAAGAGGUGGGACCU	ENST00000314797 // sense // intron // 19 /// ENST00000509889 // sense // intron // 1 /// ENST00000515725 // sense // intron // 18 /// OTTHUMT00000355456 // sense // intron // 19 /// OTTHUMT00000355457 // sense // intron // 18 /// OTTHUMT00000355463 // sense // intron // 1	---	miRNA-4_0	3-Dec-13	miRBase
20534337	0.516364	95.2536	2.5174	20534337	30.1985	1.29985	39.5294	1.75368	7.62049	7.27825	20534337	HBII-99_st	HBII-99	HBII-99	CDBox	Homo sapiens	chr20:47897220-47897309 (+)	90	GCCTTTGCAGCTGATGATACAGCTTCTTTCCCCATCAGATCGACCCTGTTGATCTCTACACTATTGGCCAGTTTTGTCTGATGCATTGGC	---	---	miRNA-4_0	3-Dec-13	snoRNABase
20503814	1.93421	47.7378	2.5194	20503814	5.31125	4.98376	3.40024	2.19613	2.20137	1.16416	20503814	MIMAT0002823_st	MIMAT0002823	hsa-miR-512-3p	miRNA	Homo sapiens	chr19:54169983-54170004 (+) // chr19:54172467-54172488 (+)	22	AAGUGCUGUCAUAGCUGAGGUC	---	hsa-mir-512-1 // chr19:54169933-54170016 (+) /// hsa-mir-512-2 // chr19:54172411-54172508 (+) /// hsa-mir-498 // chr19:54177451-54177574 (+) /// hsa-mir-520e // chr19:54178965-54179051 (+) /// hsa-mir-515-1 // chr19:54182257-54182339 (+) /// hsa-mir-1323 // chr19:54175222-54175294 (+)	miRNA-4_0	3-Dec-13	miRBase
20532617	0.688248	95.2536	2.5237	20532617	12.6487	1.8204	14.6317	2.19888	4.73871	2.0115	20532617	ACA10_s_st	ACA10	ACA10	HAcaBox	Homo sapiens	chr16:2012335-2012467 (-)	133	GGTCTCTCAGCTCCGCTTAACCACACGGGTCCAGTGTGTGCTTGGCGTGTTTTCAGGGAGGCAGAGAAAGGCTCTCCTAATGCACGACAGACCCGCCCAGAATGGCCTCTCTGTTCCTAGGAGTGCGACAATT	---	---	miRNA-4_0	3-Dec-13	snoRNABase
20532999	0.688248	95.2536	2.5237	20532999	12.6487	1.8204	14.6317	2.19888	4.73871	2.0115	20532999	ENSG00000207187_s_st	ENSG00000207187	ENSG00000207187	snoRNA	Homo sapiens	chr2:30410300-30410432 (+)	133	GGTCTCTCAGCTCTGCTTAACCACACGGGTCCAGTGTGTGCTTGGCGTGTTTTCAGGGAGGCAGAGAAAGGCTCTCCTAATGCACGACAGACCCGCCCAGAATGGCCTCTCTGTTCCTAGGAGTGTGACAATT	---	---	miRNA-4_0	3-Dec-13	Ensembl
20519565	1.16132	54.5819	2.5274	20519565	10.7472	8.20566	4.35434	2.41311	6.97739	1.41262	20519565	MIMAT0019844_st	MIMAT0019844	hsa-miR-4725-3p	miRNA	Homo sapiens	chr17:29902345-29902366 (+)	22	UGGGGAAGGCGUCAGUGUCGGG	ENST00000412403 // sense // intron // 2 /// OTTHUMT00000256194 // sense // intron // 2	hsa-mir-365b // chr17:29902430-29902540 (+) /// hsa-mir-4725 // chr17:29902288-29902377 (+)	miRNA-4_0	3-Dec-13	miRBase
20525635	0.615194	95.2536	2.5439	20525635	40.4918	22.4769	70.8628	4.62808	82.0294	10.3192	20525635	MIMAT0027574_st	MIMAT0027574	hsa-miR-6836-5p	miRNA	Homo sapiens	chr7:2297186-2297207 (-)	22	CGCAGGGCCCUGGCGCAGGCAU	ENST00000222990 // sense // intron // 8 /// ENST00000480807 // sense // exon // 1 /// OTTHUMT00000322949 // sense // intron // 8 /// OTTHUMT00000322957 // sense // exon // 1	---	miRNA-4_0	3-Dec-13	miRBase
20500450	0.557982	95.2536	2.5543	20500450	1478.91	696.029	179.247	50.7391	465.853	468.418	20500450	MIMAT0000259_st	MIMAT0000259	hsa-miR-182-5p	miRNA	Homo sapiens	chr7:129410287-129410310 (-)	24	UUUGGCAAUGGUAGAACUCACACU	---	hsa-mir-96 // chr7:129414532-129414609 (-) /// hsa-mir-182 // chr7:129410223-129410332 (-) /// hsa-mir-183 // chr7:129414745-129414854 (-)	miRNA-4_0	3-Dec-13	miRBase
20526178	1.45349	54.5819	2.5588	20526178	156.228	108.904	132.431	58.2221	66.4894	34.742	20526178	MIMAT0028117_st	MIMAT0028117	hsa-miR-7110-5p	miRNA	Homo sapiens	chr3:122880646-122880666 (+)	21	UGGGGGUGUGGGGAGAGAGAG	ENST00000316218 // sense // intron // 16 /// ENST00000467157 // sense // exon // 5 /// ENST00000469649 // sense // intron // 3 /// ENST00000489923 // sense // intron // 15 /// OTTHUMT00000356192 // sense // intron // 16 /// OTTHUMT00000356193 // sense // intron // 15 /// OTTHUMT00000356194 // sense // exon // 5 /// OTTHUMT00000356383 // sense // intron // 3	---	miRNA-4_0	3-Dec-13	miRBase
20519467	1.35234	54.5819	2.5595	20519467	15.4355	12.5571	7.75423	3.76824	4.57739	5.19651	20519467	MIMAT0019749_st	MIMAT0019749	hsa-miR-4669	miRNA	Homo sapiens	chr9:137271295-137271316 (+)	22	UGUGUCCGGGAAGUGGAGGAGG	ENST00000356384 // sense // intron // 2 /// ENST00000481739 // sense // intron // 1 /// ENST00000484822 // sense // intron // 2 /// OTTHUMT00000054948 // sense // intron // 2 /// OTTHUMT00000054949 // sense // intron // 1 /// OTTHUMT00000054950 // sense // intron // 2	---	miRNA-4_0	3-Dec-13	miRBase
20534226	0.516875	95.2536	2.5613	20534226	31.776	4.70463	37.0321	1.44813	26.7452	8.50659	20534226	HBII-180A_x_st	HBII-180A	HBII-180A	CDBox	Homo sapiens	chr19:51302696-51302792 (-)	97	CCGGGGCCTCCATGATGTCCAGCACTGGGCTCCGACTGCCACTGAGGACACGGTGCCCCCCGGGACCTTTGACACCCGGGGGTCTGAGGGGCCCTGG	---	---	miRNA-4_0	3-Dec-13	snoRNABase
20533736	1.35273	54.5819	2.6052	20533736	6.25514	4.66833	11.5507	1.76806	3.30737	3.26214	20533736	ENSG00000239128_x_st	ENSG00000239128	ENSG00000239128	snoRNA	Homo sapiens	chr3:47292013-47292116 (-)	104	ATCCTTTTGTAGTTCATGAGTGTGATGATTGTGTGTTCATACGCTTGTGTGAGATGTGCCACCCTTGAACCTTGTTACGACATTGGCACATTACCCGTCTGATC	---	---	miRNA-4_0	3-Dec-13	Ensembl
20529774	0.793895	54.5819	2.6105	20529774	15.6845	7.18522	13.0114	4.65374	12.4385	1.42395	20529774	MIMAT0030991_st	MIMAT0030991	hsa-miR-8064	miRNA	Homo sapiens	chr3:52880539-52880558 (-)	20	AGCACACUGAGCGAGCGGAC	ENST00000355083 // sense // intron // 4 /// ENST00000504329 // sense // intron // 4 /// OTTHUMT00000352949 // sense // intron // 4 /// OTTHUMT00000362140 // sense // intron // 4	---	miRNA-4_0	3-Dec-13	miRBase
20529143	1.07539	54.5819	2.624	20529143	5.19905	7.57648	3.94421	0.950593	7.42026	1.2191	20529143	MIMAT0030426_st	MIMAT0030426	hsa-miR-7851-3p	miRNA	Homo sapiens	chr12:42717542-42717563 (-)	22	UACCUGGGAGACUGAGGUUGGA	ENST00000266529 // sense // intron // 2 /// ENST00000549190 // antisense // intron // 1 /// ENST00000552235 // sense // intron // 1 /// ENST00000552673 // sense // intron // 2 /// OTTHUMT00000403813 // sense // intron // 2 /// OTTHUMT00000403814 // sense // intron // 2 /// OTTHUMT00000403815 // sense // intron // 1 /// OTTHUMT00000404039 // antisense // intron // 1	---	miRNA-4_0	3-Dec-13	miRBase
20521825	1.2917	54.5819	2.6296	20521825	6.45073	4.79671	2.37508	1.34705	1.81798	1.65048	20521825	MIMAT0022286_st	MIMAT0022286	hsa-miR-5585-3p	miRNA	Homo sapiens	chr1:32552587-32552608 (+)	22	CUGAAUAGCUGGGACUACAGGU	ENST00000336294 // sense // intron // 5 /// ENST00000373634 // sense // intron // 3 /// ENST00000427288 // sense // intron // 6 /// ENST00000438825 // sense // intron // 4 /// ENST00000441402 // sense // intron // 3 /// ENST00000456834 // sense // intron // 4 /// ENST00000466321 // sense // intron // 5 /// ENST00000468135 // sense // intron // 6 /// ENST00000472503 // sense // intron // 5 /// ENS…	---	miRNA-4_0	3-Dec-13	miRBase
20500463	1.2376	54.5819	2.6411	20500463	5.85792	0.996327	4.16802	1.29156	0.791528	1.29156	20500463	MIMAT0009197_st	MIMAT0009197	hsa-miR-205-3p	miRNA	Homo sapiens	chr1:209605548-209605568 (+)	21	GAUUUCAGUGGAGUGAAGUUC	ENST00000366437 // sense // exon // 4 /// ENST00000429156 // sense // exon // 5 /// ENST00000431096 // sense // exon // 4 /// ENST00000433108 // sense // exon // 2 /// ENST00000440276 // sense // exon // 4 /// ENST00000451937 // sense // exon // 4 /// ENST00000458250 // sense // intron // 3 /// ENST00000603283 // sense // exon // 3 /// OTTHUMT00000088231 // sense // exon // 2 /// OTTHUMT000000882…	---	miRNA-4_0	3-Dec-13	miRBase
20500453	0.530932	95.2536	2.647	20500453	58.0754	3.12739	5.55782	1.25188	5.13005	8.47527	20500453	MIMAT0004560_st	MIMAT0004560	hsa-miR-183-3p	miRNA	Homo sapiens	chr7:129414768-129414789 (-)	22	GUGAAUUACCGAAGGGCCAUAA	---	hsa-mir-96 // chr7:129414532-129414609 (-) /// hsa-mir-182 // chr7:129410223-129410332 (-) /// hsa-mir-183 // chr7:129414745-129414854 (-)	miRNA-4_0	3-Dec-13	miRBase
20517948	1.97728	47.7378	2.6629	20517948	27.6501	87.7821	6.03027	12.3864	28.5375	2.19278	20517948	MIMAT0018115_st	MIMAT0018115	hsa-miR-3687	miRNA	Homo sapiens	chr21:9826237-9826260 (+)	24	CCCGGACAGGCGUUCGUGCGACGU	---	hsa-mir-3648 // chr21:9825832-9826011 (+) /// hsa-mir-3687 // chr21:9826203-9826263 (+)	miRNA-4_0	3-Dec-13	miRBase
20500137	2.30869	46.677	2.6766	20500137	1418.53	2004.51	2368.03	540.737	712.501	911.363	20500137	MIMAT0000074_st	MIMAT0000074	hsa-miR-19b-3p	miRNA	Homo sapiens	chr13:92003499-92003521 (+) // chrX:133303713-133303735 (-)	23	UGUGCAAAUCCAUGCAAAACUGA	ENST00000385077 // sense // exon // 1	hsa-mir-19b-2 // chrX:133303701-133303796 (-) /// hsa-mir-92a-2 // chrX:133303568-133303642 (-) /// hsa-mir-106a // chrX:133304228-133304308 (-) /// hsa-mir-363 // chrX:133303408-133303482 (-) /// hsa-mir-18b // chrX:133304071-133304141 (-) /// hsa-mir-20b // chrX:133303839-133303907 (-)	miRNA-4_0	3-Dec-13	miRBase
20517710	1.11994	54.5819	2.6978	20517710	13.0268	20.2924	4.07346	1.84796	10.8447	2.73642	20517710	MIMAT0016882_st	MIMAT0016882	hsa-miR-4253	miRNA	Homo sapiens	chr1:23189662-23189679 (-)	18	AGGGCAUGUCCAGGGGGU	ENST00000374627 // antisense // 3UTR // 4 /// ENST00000374630 // antisense // 3UTR // 4 /// ENST00000374632 // antisense // 3UTR // 4 /// ENST00000400191 // antisense // 3UTR // 4 /// ENST00000465676 // antisense // exon // 2 /// ENST00000544305 // antisense // 3UTR // 4 /// OTTHUMT00000008059 // antisense // 3UTR // 4 /// OTTHUMT00000008060 // antisense // 3UTR // 4 /// OTTHUMT00000008061 // ant…	---	miRNA-4_0	3-Dec-13	miRBase
20503882	0.727087	95.2536	2.7031	20503882	29.3862	20.2924	28.0132	7.83009	46.0253	2.347	20503882	MIMAT0002874_st	MIMAT0002874	hsa-miR-503-5p	miRNA	Homo sapiens	chrX:133680401-133680423 (-)	23	UAGCAGCGGGAACAGUUCUGCAG	ENST00000414769 // sense // intron // 1 /// ENST00000440570 // sense // intron // 1 /// ENST00000441492 // sense // intron // 1 /// OTTHUMT00000058369 // sense // intron // 1 /// OTTHUMT00000058370 // sense // intron // 1 /// OTTHUMT00000058372 // sense // intron // 1	hsa-mir-424 // chrX:133680644-133680741 (-) /// hsa-mir-450a-1 // chrX:133674371-133674461 (-) /// hsa-mir-450a-2 // chrX:133674538-133674637 (-) /// hsa-mir-503 // chrX:133680358-133680428 (-) /// hsa-mir-542 // chrX:133675371-133675467 (-) /// hsa-mir-450b // chrX:133674215-133674292 (-)	miRNA-4_0	3-Dec-13	miRBase
20500718	0.880099	54.5819	2.7104	20500718	1345.39	2009.85	928.682	367.82	249.251	1375.7	20500718	MIMAT0000417_st	MIMAT0000417	hsa-miR-15b-5p	miRNA	Homo sapiens	chr3:160122395-160122416 (+)	22	UAGCAGCACAUCAUGGUUUACA	ENST00000344722 // sense // intron // 4 /// ENST00000357388 // sense // intron // 5 /// ENST00000360111 // sense // intron // 5 /// ENST00000462787 // sense // intron // 4 /// ENST00000467468 // sense // intron // 4 /// ENST00000468653 // sense // intron // 5 /// ENST00000469762 // sense // intron // 5 /// ENST00000469858 // sense // intron // 3 /// ENST00000470240 // sense // intron // 2 /// ENS…	hsa-mir-16-2 // chr3:160122533-160122613 (+) /// hsa-mir-15b // chr3:160122376-160122473 (+)	miRNA-4_0	3-Dec-13	miRBase
20505760	0.767279	54.5819	2.7522	20505760	396.45	59.6238	90.1722	29.1525	21.9948	159.464	20505760	MIMAT0004926_st	MIMAT0004926	hsa-miR-708-5p	miRNA	Homo sapiens	chr11:79113121-79113143 (-)	23	AAGGAGCUUACAAUCUAGCUGGG	ENST00000278550 // sense // intron // 1 /// ENST00000528688 // sense // intron // 1 /// ENST00000531583 // sense // intron // 1 /// OTTHUMT00000391406 // sense // intron // 1 /// OTTHUMT00000391452 // sense // intron // 1 /// OTTHUMT00000391453 // sense // intron // 1	---	miRNA-4_0	3-Dec-13	miRBase
20538174	0.985143	54.5819	2.7594	20538174	189.098	123.003	263.526	33.5595	156.179	55.6605	20538174	U38B_x_st	U38B	U38B	CDBox	Homo sapiens	chr1:45244062-45244130 (+)	69	TCTCAGTGATGAAAACTTTGTCCAGTTCTGCTACTGACAGTAAGTGAAGATAAAGTGTGTCTGAGGAGA	---	---	miRNA-4_0	3-Dec-13	snoRNABase
20538253	0.506451	95.2536	2.7789	20538253	836.774	15.5699	689.438	15.9499	78.3688	334.863	20538253	U78_x_st	U78	U78	CDBox	Homo sapiens	chr1:173834760-173834824 (-)	65	GTGTAATGATGTTGATCAAATGTCTGACCTGAAATGAGCATGTAGACAAAGGTAACACTGAAGAA	---	---	miRNA-4_0	3-Dec-13	snoRNABase
20518903	0.902158	54.5819	2.7841	20518903	22.8047	10.6981	13.4074	2.18571	12.9273	5.36433	20518903	MIMAT0019043_st	MIMAT0019043	hsa-miR-2392	miRNA	Homo sapiens	chr14:101280888-101280907 (+)	20	UAGGAUGGGGGUGAGAGGUG	ENST00000556407 // sense // intron // 1 /// OTTHUMT00000414682 // sense // intron // 1	---	miRNA-4_0	3-Dec-13	miRBase
20515562	1.17649	54.5819	2.7853	20515562	9.57794	1.89167	3.43545	1.36643	1.24927	1.68744	20515562	MIMAT0015021_st	MIMAT0015021	hsa-miR-3148	miRNA	Homo sapiens	chr8:29814834-29814855 (-)	22	UGGAAAAAACUGGUGUGUGCUU	---	---	miRNA-4_0	3-Dec-13	miRBase
20538254	1.11599	54.5819	2.801	20538254	432.252	126.83	884.971	68.1996	119.485	270.919	20538254	U79_st	U79	U79	CDBox	Homo sapiens	chr1:173834486-173834570 (-)	85	TACTGTTAGTGATGATTTTAAAATTAAAGCAGATGGGAATCTCTCTGAGAAAGAAAATGGAGATTAATCTTAAACTGAAACAGTA	---	---	miRNA-4_0	3-Dec-13	snoRNABase
20519554	1.09796	54.5819	2.808	20519554	14.1814	10.6465	14.0203	3.14591	11.1129	2.73487	20519554	MIMAT0019835_st	MIMAT0019835	hsa-miR-4721	miRNA	Homo sapiens	chr16:28855248-28855269 (-)	22	UGAGGGCUCCAGGUGACGGUGG	ENST00000313511 // sense // intron // 8 /// ENST00000565012 // sense // 3UTR // 7 /// ENST00000569217 // sense // intron // 1 /// OTTHUMT00000214140 // sense // intron // 8 /// OTTHUMT00000432662 // sense // intron // 1 /// OTTHUMT00000433580 // sense // 3UTR // 7	---	miRNA-4_0	3-Dec-13	miRBase
20506022	0.809342	54.5819	2.8106	20506022	14.1298	0.869707	3.05344	1.20315	1.51738	0.925723	20506022	MIMAT0004450_st	MIMAT0004450	hsa-miR-297	miRNA	Homo sapiens	chr4:111781780-111781800 (-)	21	AUGUAUGUGUGCAUGUGCAUG	---	---	miRNA-4_0	3-Dec-13	miRBase
20538136	0.915255	54.5819	2.8227	20538136	7.36247	1.61318	6.89318	1.13285	2.4604	1.30605	20538136	U14B_x_st	U14B	U14B	CDBox	Homo sapiens	chr11:17096200-17096291 (-)	92	TCACTATGATGATTGGTTGCCAGACATTCGCAGTTTCCACCAGAAATGTTTTTCCTTATGTTGGCCAGTTCTTCCTTGGATGTCTGAGTGAG	---	---	miRNA-4_0	3-Dec-13	snoRNABase
20538173	1.02326	54.5819	2.8506	20538173	209.505	141.46	255.362	33.3811	169.449	57.762	20538173	U38B_st	U38B	U38B	CDBox	Homo sapiens	chr1:45244062-45244130 (+)	69	TCTCAGTGATGAAAACTTTGTCCAGTTCTGCTACTGACAGTAAGTGAAGATAAAGTGTGTCTGAGGAGA	---	---	miRNA-4_0	3-Dec-13	snoRNABase
20502237	1.29969	54.5819	2.9228	20502237	608.53	851.137	492.714	89.6104	411.23	277.363	20502237	MIMAT0001413_st	MIMAT0001413	hsa-miR-20b-5p	miRNA	Homo sapiens	chrX:133303880-133303902 (-)	23	CAAAGUGCUCAUAGUGCAGGUAG	---	hsa-mir-19b-2 // chrX:133303701-133303796 (-) /// hsa-mir-92a-2 // chrX:133303568-133303642 (-) /// hsa-mir-106a // chrX:133304228-133304308 (-) /// hsa-mir-363 // chrX:133303408-133303482 (-) /// hsa-mir-18b // chrX:133304071-133304141 (-) /// hsa-mir-20b // chrX:133303839-133303907 (-)	miRNA-4_0	3-Dec-13	miRBase
20538206	0.522271	95.2536	2.9269	20538206	84.1071	3.26089	53.733	1.69711	20.2924	17.0658	20538206	U56_x_st	U56	U56	CDBox	Homo sapiens	chr20:2637270-2637340 (+)	71	CCACAATGATGGCAATATTTTTCGTCAACAGCAGTTCACCTAGTGAGTGTTGAGACTCTGGGTCTGAGTGA	---	---	miRNA-4_0	3-Dec-13	snoRNABase
20519463	0.405614	95.2536	2.9499	20519463	21.5671	2.96651	73.0294	1.28534	89.8933	1.57536	20519463	MIMAT0019745_st	MIMAT0019745	hsa-miR-4668-5p	miRNA	Homo sapiens	chr9:114694380-114694402 (+)	23	AGGGAAAAAAAAAAGGAUUUGUC	ENST00000374279 // sense // intron // 7 /// OTTHUMT00000053661 // sense // intron // 7	---	miRNA-4_0	3-Dec-13	miRBase
20533699	0.851048	54.5819	3.0508	20533699	20.6763	2.36238	3.19699	1.11361	2.29727	2.1496	20533699	ENSG00000239063_st	ENSG00000239063	ENSG00000239063	snoRNA	Homo sapiens	chr1:52877114-52877194 (+)	81	ATCCTTTTGTAGTTCAGGTGCATGTGTGAGTTGTGCCTCCCTCAAACCTTGTTACAAAGTCAGCACATTACCTGTCTATCA	---	---	miRNA-4_0	3-Dec-13	Ensembl
20538142	0.865412	54.5819	3.138	20538142	8.22238	1.64011	14.8302	1.39606	3.20056	1.4486	20538142	U18A_x_st	U18A	U18A	CDBox	Homo sapiens	chr15:66795583-66795652 (-)	70	CAGTAGTGATGAAATTCCACTTCATTGGTCCGTGTTTCTGAACCACATGATTTTCTCGGATGTTCTGATG	---	---	miRNA-4_0	3-Dec-13	snoRNABase
20500170	0.846548	54.5819	3.1397	20500170	8.19206	1.3915	18.4283	0.890045	2.94674	2.58793	20500170	MIMAT0004507_st	MIMAT0004507	hsa-miR-92a-1-5p	miRNA	Homo sapiens	chr13:92003578-92003600 (+)	23	AGGUUGGGAUCGGUUGCAAUGCU	ENST00000385233 // sense // exon // 1 /// ENST00000400282 // sense // intron // 3 /// ENST00000581816 // sense // exon // 3 /// ENST00000582141 // sense // exon // 2 /// OTTHUMT00000045448 // sense // intron // 3 /// OTTHUMT00000442497 // sense // exon // 2 /// OTTHUMT00000442498 // sense // exon // 3	hsa-mir-17 // chr13:92002859-92002942 (+) /// hsa-mir-18a // chr13:92003005-92003075 (+) /// hsa-mir-19a // chr13:92003145-92003226 (+) /// hsa-mir-19b-1 // chr13:92003446-92003532 (+) /// hsa-mir-20a // chr13:92003319-92003389 (+) /// hsa-mir-92a-1 // chr13:92003568-92003645 (+)	miRNA-4_0	3-Dec-13	miRBase
20500174	1.42364	54.5819	3.1487	20500174	12.9842	13.3434	3.81636	1.91074	7.7233	1.43532	20500174	MIMAT0004509_st	MIMAT0004509	hsa-miR-93-3p	miRNA	Homo sapiens	chr7:99691400-99691421 (-)	22	ACUGCUGAGCUAGCACUUCCCG	ENST00000303887 // sense // intron // 13 /// ENST00000343023 // sense // intron // 8 /// ENST00000354230 // sense // intron // 12 /// ENST00000485286 // sense // intron // 12 /// ENST00000489841 // sense // intron // 12 /// ENST00000491245 // sense // intron // 4 /// ENST00000493352 // sense // intron // 2 /// OTTHUMT00000336534 // sense // intron // 13 /// OTTHUMT00000336598 // sense // intron /…	hsa-mir-25 // chr7:99691183-99691266 (-) /// hsa-mir-93 // chr7:99691391-99691470 (-) /// hsa-mir-106b // chr7:99691616-99691697 (-)	miRNA-4_0	3-Dec-13	miRBase
20532686	0.934284	54.5819	3.2241	20532686	21.4777	6.15937	22.511	1.31443	6.72652	10.0504	20532686	ACA4_st	ACA4	ACA4	HAcaBox	Homo sapiens	chr3:186505402-186505538 (+)	137	TACCAAAAGTTAGCTTTTTGGGGGGCAGGTTTTTAAGTAACCTTTGCCAACTTGGGCTATTTGGAAGAGTAAAAGACCACACTCCACAGTGGGCTATACCACTTAGTATAGTTCGCTACTATTTTGTGGCCTACATG	---	---	miRNA-4_0	3-Dec-13	snoRNABase
20500141	0.688104	95.2536	3.2295	20500141	1241.97	140.029	1158.89	40.1394	412.031	361.789	20500141	MIMAT0000076_st	MIMAT0000076	hsa-miR-21-5p	miRNA	Homo sapiens	chr17:57918634-57918655 (+)	22	UAGCUUAUCAGACUGAUGUUGA	ENST00000592790 // sense // exon // 1 /// OTTHUMT00000448807 // sense // exon // 1	---	miRNA-4_0	3-Dec-13	miRBase
20525021	1.22788	54.5819	3.2368	20525021	21.2228	16.7536	17.0025	8.16915	11.9016	1.83359	20525021	MIMAT0025476_st	MIMAT0025476	hsa-miR-6510-5p	miRNA	Homo sapiens	chr17:39673446-39673467 (-)	22	CAGCAGGGGAGAGAGAGGAGUC	ENST00000254043 // sense // exon // 2 /// ENST00000393974 // sense // intron // 1 /// ENST00000393976 // sense // exon // 4 /// ENST00000393981 // sense // intron // 1 /// ENST00000458290 // sense // intron // 2 /// ENST00000463447 // sense // exon // 3 /// ENST00000470004 // sense // 3UTR // 4 /// ENST00000474031 // sense // intron // 2 /// ENST00000497016 // sense // exon // 4 /// OTTHUMT000002…	---	miRNA-4_0	3-Dec-13	miRBase
20529781	1.38764	54.5819	3.2414	20529781	12.5956	7.20725	8.17764	3.47436	5.0611	1.23967	20529781	MIMAT0030998_st	MIMAT0030998	hsa-miR-8071	miRNA	Homo sapiens	chr14:106087488-106087507 (+)	20	CGGUGGACUGGAGUGGGUGG	---	---	miRNA-4_0	3-Dec-13	miRBase
20538132	1.08487	54.5819	3.2555	20538132	112.363	44.8124	342.696	21.3903	53.3071	43.8627	20538132	U13_x_st	U13	U13	CDBox	Homo sapiens	chr8:33370992-33371096 (+)	105	GATCCTTTTGTAGTTCATGAGCGTGATGATTGGGTGTTCATACGCTTGTGTGAGATGTGCCACCCTTGAACCTTGTTACGACGTGGGCACATTACCCGTCTGACC	---	---	miRNA-4_0	3-Dec-13	snoRNABase
20533700	1.15481	54.5819	3.2959	20533700	17.757	3.80337	2.9369	1.52968	1.9914	1.81868	20533700	ENSG00000239063_x_st	ENSG00000239063	ENSG00000239063	snoRNA	Homo sapiens	chr1:52877114-52877194 (+)	81	ATCCTTTTGTAGTTCAGGTGCATGTGTGAGTTGTGCCTCCCTCAAACCTTGTTACAAAGTCAGCACATTACCTGTCTATCA	---	---	miRNA-4_0	3-Dec-13	Ensembl
20517899	0.951009	54.5819	3.3167	20517899	31.4252	25.3927	41.8941	16.4979	23.7357	2.33985	20517899	MIMAT0018068_st	MIMAT0018068	hsa-miR-3648	miRNA	Homo sapiens	chr21:9825859-9825879 (+)	21	AGCCGCGGGGAUCGCCGAGGG	---	hsa-mir-3648 // chr21:9825832-9826011 (+) /// hsa-mir-3687 // chr21:9826203-9826263 (+)	miRNA-4_0	3-Dec-13	miRBase
20500488	1.0998	54.5819	3.3744	20500488	35.097	78.196	42.0294	42.287	12.8979	5.5044	20500488	MIMAT0000280_st	MIMAT0000280	hsa-miR-223-3p	miRNA	Homo sapiens	chrX:65238779-65238800 (+)	22	UGUCAGUUUGUCAAAUACCCCA	---	---	miRNA-4_0	3-Dec-13	miRBase
20501179	1.45828	54.5819	3.3863	20501179	11.3447	5.16355	8.22855	2.75695	3.50314	1.28534	20501179	MIMAT0004679_st	MIMAT0004679	hsa-miR-296-3p	miRNA	Homo sapiens	chr20:57392681-57392702 (-)	22	GAGGGUUGGGUGGAGGCUCUCC	ENST00000596276 // sense // exon // 1 /// OTTHUMT00000465468 // sense // exon // 1	hsa-mir-296 // chr20:57392670-57392749 (-) /// hsa-mir-298 // chr20:57393281-57393368 (-)	miRNA-4_0	3-Dec-13	miRBase
20518815	0.831249	54.5819	3.4395	20518815	19.7924	1.46033	6.06713	1.28534	3.49387	0.959636	20518815	MIMAT0018958_st	MIMAT0018958	hsa-miR-4440	miRNA	Homo sapiens	chr2:239990525-239990546 (-)	22	UGUCGUGGGGCUUGCUGGCUUG	ENST00000345617 // sense // intron // 22 /// ENST00000494800 // sense // intron // 1 /// ENST00000543185 // sense // intron // 16 /// OTTHUMT00000257174 // sense // intron // 22 /// OTTHUMT00000326233 // sense // intron // 1	---	miRNA-4_0	3-Dec-13	miRBase
20504312	0.68549	95.2536	3.4979	20504312	47.9859	42.6961	3.07471	2.40951	4.11995	14.8278	20504312	MIMAT0003249_st	MIMAT0003249	hsa-miR-584-5p	miRNA	Homo sapiens	chr5:148441936-148441957 (-)	22	UUAUGGUUUGCCUGGGACUGAG	ENST00000323829 // sense // intron // 1 /// ENST00000394358 // sense // intron // 1 /// ENST00000504091 // sense // intron // 1 /// ENST00000504690 // sense // intron // 1 /// ENST00000511307 // sense // intron // 1 /// ENST00000511949 // sense // intron // 1 /// ENST00000512049 // sense // intron // 1 /// ENST00000513604 // sense // intron // 1 /// ENST00000515425 // sense // intron // 1 /// OTT…	---	miRNA-4_0	3-Dec-13	miRBase
20519701	2.38079	46.677	3.5592	20519701	6.94317	17.8691	6.22218	2.3727	3.90679	1.84713	20519701	MIMAT0019978_st	MIMAT0019978	hsa-miR-4800-5p	miRNA	Homo sapiens	chr4:2251854-2251874 (-)	21	AGUGGACCGAGGAAGGAAGGA	ENST00000337190 // sense // 3UTR // 6 /// ENST00000513372 // sense // exon // 3 /// OTTHUMT00000206519 // sense // 3UTR // 6 /// OTTHUMT00000357529 // sense // exon // 3	---	miRNA-4_0	3-Dec-13	miRBase
20538141	0.948877	54.5819	3.6151	20538141	9.74198	1.94322	15.2019	1.28534	3.56206	1.33044	20538141	U18A_st	U18A	U18A	CDBox	Homo sapiens	chr15:66795583-66795652 (-)	70	CAGTAGTGATGAAATTCCACTTCATTGGTCCGTGTTTCTGAACCACATGATTTTCTCGGATGTTCTGATG	---	---	miRNA-4_0	3-Dec-13	snoRNABase
20538252	0.551277	95.2536	3.6882	20538252	942.692	13.6666	847.854	6.39995	76.4358	445.064	20538252	U78_s_st	U78	U78	CDBox	Homo sapiens	chr1:173834760-173834824 (-)	65	GTGTAATGATGTTGATCAAATGTCTGACCTGAAATGAGCATGTAGACAAAGGTAACACTGAAGAA	---	---	miRNA-4_0	3-Dec-13	snoRNABase
20533073	0.551277	95.2536	3.6882	20533073	942.692	13.6666	847.854	6.39995	76.4358	445.064	20533073	ENSG00000212378_s_st	ENSG00000212378	ENSG00000212378	snoRNA	Homo sapiens	chr2:72987663-72987731 (+)	69	ATGTAATAATGTTCATCAAATGTCTGACCTGAAATGAGCATGTAGACAAGTTAATTTAACACTGAAGAA	---	---	miRNA-4_0	3-Dec-13	Ensembl
20501170	0.965356	54.5819	3.692	20501170	45.7749	2.238	1.5208	1.85272	1.44451	1.15677	20501170	MIMAT0000686_st	MIMAT0000686	hsa-miR-34c-5p	miRNA	Homo sapiens	chr11:111384176-111384198 (+)	23	AGGCAGUGUAGUUAGCUGAUUGC	---	hsa-mir-34b // chr11:111383663-111383746 (+) /// hsa-mir-34c // chr11:111384164-111384240 (+)	miRNA-4_0	3-Dec-13	miRBase
20500151	1.46837	54.5819	3.7503	20500151	992.548	916.405	714.585	106.498	270.518	427.716	20500151	MIMAT0000081_st	MIMAT0000081	hsa-miR-25-3p	miRNA	Homo sapiens	chr7:99691194-99691215 (-)	22	CAUUGCACUUGUCUCGGUCUGA	ENST00000303887 // sense // intron // 13 /// ENST00000343023 // sense // intron // 8 /// ENST00000354230 // sense // intron // 12 /// ENST00000485286 // sense // intron // 12 /// ENST00000489841 // sense // intron // 12 /// ENST00000491245 // sense // intron // 4 /// ENST00000493352 // sense // intron // 2 /// OTTHUMT00000336534 // sense // intron // 13 /// OTTHUMT00000336598 // sense // intron /…	hsa-mir-25 // chr7:99691183-99691266 (-) /// hsa-mir-93 // chr7:99691391-99691470 (-) /// hsa-mir-106b // chr7:99691616-99691697 (-)	miRNA-4_0	3-Dec-13	miRBase
20517686	2.77155	46.677	3.8924	20517686	7.16575	35.5426	6.89318	1.83359	10.6732	1.5212	20517686	MIMAT0016858_st	MIMAT0016858	hsa-miR-4306	miRNA	Homo sapiens	chr13:100295377-100295393 (+)	17	UGGAGAGAAAGGCAGUA	ENST00000339105 // sense // intron // 1 /// ENST00000376354 // sense // intron // 1 /// ENST00000376355 // sense // intron // 1 /// ENST00000376360 // sense // intron // 1 /// ENST00000444838 // sense // intron // 1 /// OTTHUMT00000045611 // sense // intron // 1 /// OTTHUMT00000045612 // sense // intron // 1 /// OTTHUMT00000045613 // sense // intron // 1	---	miRNA-4_0	3-Dec-13	miRBase
20503100	1.54948	54.5819	3.9275	20503100	12.2866	17.6737	7.31295	1.52572	3.69647	4.64757	20503100	MIMAT0004761_st	MIMAT0004761	hsa-miR-483-5p	miRNA	Homo sapiens	chr11:2155411-2155432 (-)	22	AAGACGGGAGGAAAGAAGGGAG	ENST00000300632 // sense // intron // 3 /// ENST00000337883 // sense // intron // 2 /// ENST00000356578 // sense // intron // 5 /// ENST00000381389 // sense // intron // 2 /// ENST00000381392 // sense // intron // 2 /// ENST00000381395 // sense // intron // 2 /// ENST00000381406 // sense // intron // 2 /// ENST00000416167 // sense // intron // 2 /// ENST00000418738 // sense // intron // 2 /// ENS…	---	miRNA-4_0	3-Dec-13	miRBase
20500462	0.748013	54.5819	3.9306	20500462	3598.03	24.9976	1672.36	62.9767	10.2062	3853.69	20500462	MIMAT0000266_st	MIMAT0000266	hsa-miR-205-5p	miRNA	Homo sapiens	chr1:209605511-209605532 (+)	22	UCCUUCAUUCCACCGGAGUCUG	ENST00000366437 // sense // exon // 4 /// ENST00000429156 // sense // exon // 5 /// ENST00000431096 // sense // exon // 4 /// ENST00000433108 // sense // exon // 2 /// ENST00000440276 // sense // exon // 4 /// ENST00000451937 // sense // exon // 4 /// ENST00000458250 // sense // intron // 3 /// ENST00000603283 // sense // exon // 3 /// OTTHUMT00000088231 // sense // exon // 2 /// OTTHUMT000000882…	---	miRNA-4_0	3-Dec-13	miRBase
20500452	0.637558	95.2536	3.9899	20500452	394.864	84.751	28.6962	3.01661	73.8209	67.8958	20500452	MIMAT0000261_st	MIMAT0000261	hsa-miR-183-5p	miRNA	Homo sapiens	chr7:129414807-129414828 (-)	22	UAUGGCACUGGUAGAAUUCACU	---	hsa-mir-96 // chr7:129414532-129414609 (-) /// hsa-mir-182 // chr7:129410223-129410332 (-) /// hsa-mir-183 // chr7:129414745-129414854 (-)	miRNA-4_0	3-Dec-13	miRBase
20525575	1.7128	47.7378	3.9987	20525575	7.82922	15.8076	4.49473	1.02703	3.54341	2.39064	20525575	MIMAT0027514_st	MIMAT0027514	hsa-miR-6807-5p	miRNA	Homo sapiens	chr19:59061652-59061673 (+)	22	GUGAGCCAGUGGAAUGGAGAGG	ENST00000253024 // sense // intron // 16 /// ENST00000341753 // sense // intron // 14 /// ENST00000595974 // sense // intron // 3 /// ENST00000597136 // sense // intron // 9 /// ENST00000598355 // sense // intron // 3 /// OTTHUMT00000467074 // sense // intron // 16 /// OTTHUMT00000467075 // sense // intron // 14 /// OTTHUMT00000467082 // sense // intron // 9 /// OTTHUMT00000467084 // sense // int…	---	miRNA-4_0	3-Dec-13	miRBase
20500778	0.738748	95.2536	4.1138	20500778	2857.3	118.543	435.968	36.6706	232.315	248.979	20500778	MIMAT0000449_st	MIMAT0000449	hsa-miR-146a-5p	miRNA	Homo sapiens	chr5:159912379-159912400 (+)	22	UGAGAACUGAAUUCCAUGGGUU	ENST00000517927 // sense // exon // 2 /// OTTHUMT00000374137 // sense // exon // 2	---	miRNA-4_0	3-Dec-13	miRBase
20506835	1.21507	54.5819	4.1706	20506835	23.2411	11.8305	68.8044	4.44142	11.9652	4.90741	20506835	MIMAT0005896_st	MIMAT0005896	hsa-miR-1244	miRNA	Homo sapiens	chr12:9392068-9392093 (-) // chr12:12264940-12264965 (+) // chr2:232578078-232578103 (+)	26	AAGUAGUUGGUUUGUAUGAGAUGGUU	ENST00000341369 // sense // exon // 5 /// ENST00000409115 // sense // exon // 5 /// ENST00000448874 // sense // exon // 5 /// ENST00000481928 // sense // exon // 4 /// OTTHUMT00000332552 // sense // exon // 5 /// OTTHUMT00000332553 // sense // exon // 5 /// OTTHUMT00000332554 // sense // exon // 4 /// OTTHUMT00000332575 // sense // exon // 5	---	miRNA-4_0	3-Dec-13	miRBase
20500132	1.84398	47.7378	4.3632	20500132	392.728	558.384	379.358	57.7947	90.1655	192.196	20500132	MIMAT0000072_st	MIMAT0000072	hsa-miR-18a-5p	miRNA	Homo sapiens	chr13:92003010-92003032 (+)	23	UAAGGUGCAUCUAGUGCAGAUAG	ENST00000362310 // sense // exon // 1 /// ENST00000400282 // sense // intron // 3 /// ENST00000581816 // sense // exon // 3 /// ENST00000582141 // sense // exon // 2 /// OTTHUMT00000045448 // sense // intron // 3 /// OTTHUMT00000442497 // sense // exon // 2 /// OTTHUMT00000442498 // sense // exon // 3	hsa-mir-17 // chr13:92002859-92002942 (+) /// hsa-mir-18a // chr13:92003005-92003075 (+) /// hsa-mir-19a // chr13:92003145-92003226 (+) /// hsa-mir-19b-1 // chr13:92003446-92003532 (+) /// hsa-mir-20a // chr13:92003319-92003389 (+) /// hsa-mir-92a-1 // chr13:92003568-92003645 (+)	miRNA-4_0	3-Dec-13	miRBase
20500764	0.685033	95.2536	4.5005	20500764	182.575	0.787718	1.65293	1.22376	1.99508	1.06815	20500764	MIMAT0000442_st	MIMAT0000442	hsa-miR-9-3p	miRNA	Homo sapiens	chr1:156390146-156390167 (-) // chr15:89911302-89911323 (+) // chr5:87962684-87962705 (-)	22	AUAAAGCUAGAUAACCGAAAGU	ENST00000536780 // sense // intron // 1 /// ENST00000560008 // sense // intron // 1 /// ENST00000561327 // sense // intron // 1 /// OTTHUMT00000416278 // sense // intron // 1 /// OTTHUMT00000416279 // sense // intron // 1 /// OTTHUMT00000416280 // sense // intron // 1	---	miRNA-4_0	3-Dec-13	miRBase
20504290	1.1547	54.5819	4.54	20504290	39.39	33.9237	1.07454	3.39314	3.1041	1.45686	20504290	MIMAT0003233_st	MIMAT0003233	hsa-miR-551b-3p	miRNA	Homo sapiens	chr3:168269702-168269722 (+)	21	GCGACCCAUACUUGGUUUCAG	ENST00000431685 // sense // intron // 4 /// ENST00000506760 // sense // intron // 1 /// OTTHUMT00000336751 // sense // intron // 4 /// OTTHUMT00000351387 // sense // intron // 1	---	miRNA-4_0	3-Dec-13	miRBase
20515641	1.73176	47.7378	4.5496	20515641	13.9717	39.3559	9.75691	7.91614	5.37366	1.33925	20515641	MIMAT0015082_st	MIMAT0015082	hsa-miR-3197	miRNA	Homo sapiens	chr21:42539491-42539513 (+)	23	GGAGGCGCAGGCUCGGAAAGGCG	---	---	miRNA-4_0	3-Dec-13	miRBase
20520576	1.39691	54.5819	4.5782	20520576	20.6036	26.9737	4.54821	1.28534	18.0085	1.13802	20520576	MIMAT0021127_st	MIMAT0021127	hsa-miR-5195-3p	miRNA	Homo sapiens	chr14:107259125-107259145 (-)	21	AUCCAGUUCUCUGAGGGGGCU	---	---	miRNA-4_0	3-Dec-13	miRBase
20501158	1.22709	54.5819	4.5861	20501158	121.029	136.448	38.3948	7.08976	23.2103	39.9484	20501158	MIMAT0004672_st	MIMAT0004672	hsa-miR-106b-3p	miRNA	Homo sapiens	chr7:99691625-99691646 (-)	22	CCGCACUGUGGGUACUUGCUGC	ENST00000303887 // sense // intron // 13 /// ENST00000343023 // sense // intron // 8 /// ENST00000354230 // sense // intron // 12 /// ENST00000485286 // sense // intron // 12 /// ENST00000489841 // sense // intron // 12 /// ENST00000491245 // sense // intron // 4 /// ENST00000493352 // sense // intron // 2 /// OTTHUMT00000336534 // sense // intron // 13 /// OTTHUMT00000336598 // sense // intron /…	hsa-mir-25 // chr7:99691183-99691266 (-) /// hsa-mir-93 // chr7:99691391-99691470 (-) /// hsa-mir-106b // chr7:99691616-99691697 (-)	miRNA-4_0	3-Dec-13	miRBase
20506837	1.08627	54.5819	4.6186	20506837	683.589	158.379	739.696	31.6971	227.885	112.532	20506837	MIMAT0005898_st	MIMAT0005898	hsa-miR-1246	miRNA	Homo sapiens	chr2:177465752-177465770 (-)	19	AAUGGAUUUUUGGAGCAGG	---	---	miRNA-4_0	3-Dec-13	miRBase
20519518	1.89154	47.7378	4.7397	20519518	22.7456	7.99082	9.68741	3.31462	3.90679	1.27699	20519518	MIMAT0019799_st	MIMAT0019799	hsa-miR-4701-3p	miRNA	Homo sapiens	chr12:49165763-49165782 (-)	20	AUGGGUGAUGGGUGUGGUGU	ENST00000307885 // sense // intron // 17 /// ENST00000357869 // sense // intron // 16 /// ENST00000547260 // sense // intron // 4 /// ENST00000548351 // sense // intron // 4 /// ENST00000550422 // sense // intron // 17 /// ENST00000552099 // sense // intron // 5 /// OTTHUMT00000408860 // sense // intron // 4 /// OTTHUMT00000408862 // sense // intron // 17 /// OTTHUMT00000408863 // sense // intron…	---	miRNA-4_0	3-Dec-13	miRBase
20500192	1.13012	54.5819	4.7558	20500192	37.0311	1.28103	6.69738	1.28534	1.28534	1.78778	20500192	MIMAT0000102_st	MIMAT0000102	hsa-miR-105-5p	miRNA	Homo sapiens	chrX:151560737-151560759 (-) // chrX:151562930-151562952 (-)	23	UCAAAUGCUCAGACUCCUGUGGU	ENST00000370311 // sense // intron // 1 /// ENST00000370314 // sense // intron // 1 /// OTTHUMT00000060921 // sense // intron // 1 /// OTTHUMT00000060922 // sense // intron // 1	hsa-mir-105-1 // chrX:151560691-151560771 (-) /// hsa-mir-105-2 // chrX:151562884-151562964 (-) /// hsa-mir-767 // chrX:151561893-151562001 (-)	miRNA-4_0	3-Dec-13	miRBase
20503793	0.777356	54.5819	4.7863	20503793	469.226	61.33	245.518	5.00339	166.881	77.1725	20503793	MIMAT0002809_st	MIMAT0002809	hsa-miR-146b-5p	miRNA	Homo sapiens	chr10:104196277-104196298 (+)	22	UGAGAACUGAAUUCCAUAGGCU	---	---	miRNA-4_0	3-Dec-13	miRBase
20500135	2.36449	46.677	4.8454	20500135	80.2621	129.117	177.221	27.1598	17.5587	33.8532	20500135	MIMAT0000073_st	MIMAT0000073	hsa-miR-19a-3p	miRNA	Homo sapiens	chr13:92003193-92003215 (+)	23	UGUGCAAAUCUAUGCAAAACUGA	ENST00000400282 // sense // intron // 3 /// ENST00000581816 // sense // exon // 3 /// ENST00000582141 // sense // exon // 2 /// OTTHUMT00000045448 // sense // intron // 3 /// OTTHUMT00000442497 // sense // exon // 2 /// OTTHUMT00000442498 // sense // exon // 3	hsa-mir-17 // chr13:92002859-92002942 (+) /// hsa-mir-18a // chr13:92003005-92003075 (+) /// hsa-mir-19a // chr13:92003145-92003226 (+) /// hsa-mir-19b-1 // chr13:92003446-92003532 (+) /// hsa-mir-20a // chr13:92003319-92003389 (+) /// hsa-mir-92a-1 // chr13:92003568-92003645 (+)	miRNA-4_0	3-Dec-13	miRBase
20515603	0.779052	54.5819	4.8491	20515603	85.3168	8.92554	112.119	9.87264	39.2142	1.93418	20515603	MIMAT0015052_st	MIMAT0015052	hsa-miR-3175	miRNA	Homo sapiens	chr15:93447638-93447659 (+)	22	CGGGGAGAGAACGCAGUGACGU	ENST00000309818 // sense // intron // 2 /// ENST00000394196 // sense // intron // 2 /// ENST00000420239 // sense // intron // 2 /// ENST00000536619 // sense // 3UTR // 1 /// ENST00000556722 // sense // intron // 5 /// ENST00000556930 // sense // intron // 3 /// ENST00000557381 // sense // intron // 2 /// OTTHUMT00000313528 // sense // intron // 2 /// OTTHUMT00000415070 // sense // intron // 5 ///…	---	miRNA-4_0	3-Dec-13	miRBase
20501175	1.65699	47.7378	5.1611	20501175	7.95991	32.53	5.05976	1.3459	2.44915	2.89121	20501175	MIMAT0000688_st	MIMAT0000688	hsa-miR-301a-3p	miRNA	Homo sapiens	chr17:57228510-57228532 (-)	23	CAGUGCAAUAGUAUUGUCAAAGC	ENST00000330137 // sense // intron // 1 /// ENST00000437036 // sense // intron // 1 /// ENST00000578105 // sense // intron // 1 /// ENST00000578519 // sense // intron // 1 /// ENST00000580541 // sense // intron // 1 /// ENST00000581068 // sense // intron // 1 /// ENST00000583380 // sense // intron // 1 /// ENST00000583927 // sense // intron // 1 /// ENST00000583976 // sense // intron // 1 /// ENS…	---	miRNA-4_0	3-Dec-13	miRBase
20506818	0.866013	54.5819	5.5488	20506818	59.1692	1.09554	16.5644	1.01746	3.95684	1.56115	20506818	MIMAT0005880_st	MIMAT0005880	hsa-miR-1290	miRNA	Homo sapiens	chr1:19223572-19223590 (-)	19	UGGAUUUUUGGAUCAGGGA	ENST00000290597 // sense // intron // 1 /// ENST00000375341 // sense // intron // 1 /// ENST00000432718 // sense // intron // 1 /// ENST00000494072 // sense // intron // 8 /// ENST00000538839 // sense // intron // 1 /// OTTHUMT00000006954 // sense // intron // 1 /// OTTHUMT00000006955 // sense // intron // 1 /// OTTHUMT00000006956 // sense // intron // 1 /// OTTHUMT00000393307 // sense // intron …	---	miRNA-4_0	3-Dec-13	miRBase
20502451	0.967853	54.5819	5.8386	20502451	66.412	77.1936	22.922	1.83359	4.98376	64.6104	20502451	MIMAT0001635_st	MIMAT0001635	hsa-miR-452-5p	miRNA	Homo sapiens	chrX:151128150-151128171 (-)	22	AACUGUUUGCAGAGGAAACUGA	ENST00000370325 // sense // intron // 6 /// ENST00000370328 // sense // intron // 6 /// ENST00000393914 // sense // intron // 6 /// ENST00000441219 // sense // intron // 6 /// ENST00000476016 // sense // intron // 2 /// ENST00000486255 // sense // exon // 1 /// OTTHUMT00000060903 // sense // intron // 6 /// OTTHUMT00000060904 // sense // intron // 6 /// OTTHUMT00000060907 // sense // intron // 6 …	hsa-mir-224 // chrX:151127050-151127130 (-) /// hsa-mir-452 // chrX:151128100-151128184 (-)	miRNA-4_0	3-Dec-13	miRBase
20501300	1.57926	54.5819	6.8554	20501300	26.1966	89.8438	9.19699	2.15757	4.62808	6.72832	20501300	MIMAT0000765_st	MIMAT0000765	hsa-miR-335-5p	miRNA	Homo sapiens	chr7:130135967-130135989 (+)	23	UCAAGAGCAAUAACGAAAAAUGU	ENST00000223215 // sense // intron // 2 /// ENST00000341441 // sense // intron // 2 /// ENST00000378576 // sense // intron // 2 /// ENST00000393187 // sense // intron // 2 /// ENST00000399874 // sense // intron // 2 /// ENST00000416162 // sense // intron // 2 /// ENST00000421001 // sense // intron // 2 /// ENST00000427521 // sense // intron // 2 /// ENST00000433159 // sense // intron // 2 /// ENS…	---	miRNA-4_0	3-Dec-13	miRBase
20525633	1.57116	54.5819	7.1453	20525633	55.7933	53.8901	8.15264	2.06548	5.85752	5.55379	20525633	MIMAT0027572_st	MIMAT0027572	hsa-miR-6780b-5p	miRNA	Homo sapiens	chr6:43402285-43402307 (+)	23	UGGGGAAGGCUUGGCAGGGAAGA	ENST00000244533 // sense // intron // 1 /// ENST00000372515 // sense // intron // 2 /// ENST00000372530 // sense // intron // 3 /// ENST00000443426 // sense // intron // 2 /// OTTHUMT00000040603 // sense // intron // 3 /// OTTHUMT00000040605 // sense // intron // 2 /// OTTHUMT00000040608 // sense // intron // 1 /// OTTHUMT00000358542 // sense // intron // 2	---	miRNA-4_0	3-Dec-13	miRBase
20517816	2.60666	46.677	7.3456	20517816	31.0183	22.3962	19.4939	2.07263	3.82318	4.31182	20517816	MIMAT0017986_st	MIMAT0017986	hsa-miR-3609	miRNA	Homo sapiens	chr7:98479323-98479346 (+)	24	CAAAGUGAUGAGUAAUACUGGCUG	ENST00000355540 // sense // intron // 2 /// ENST00000359863 // sense // intron // 2 /// ENST00000417523 // sense // intron // 3 /// ENST00000446306 // sense // intron // 1 /// OTTHUMT00000317978 // sense // intron // 2 /// OTTHUMT00000317979 // sense // intron // 2 /// OTTHUMT00000317981 // sense // intron // 1 /// OTTHUMT00000317982 // sense // intron // 3	---	miRNA-4_0	3-Dec-13	miRBase
20500489	1.02881	54.5819	7.5657	20500489	65.3311	31.0792	19.7111	0.971297	1.75627	54.1773	20500489	MIMAT0000281_st	MIMAT0000281	hsa-miR-224-5p	miRNA	Homo sapiens	chrX:151127103-151127123 (-)	21	CAAGUCACUAGUGGUUCCGUU	ENST00000370325 // sense // intron // 6 /// ENST00000370328 // sense // intron // 6 /// ENST00000393914 // sense // intron // 7 /// ENST00000441219 // sense // intron // 7 /// ENST00000476016 // sense // exon // 3 /// ENST00000486255 // sense // exon // 1 /// OTTHUMT00000060903 // sense // intron // 6 /// OTTHUMT00000060904 // sense // intron // 6 /// OTTHUMT00000060907 // sense // intron // 7 //…	hsa-mir-224 // chrX:151127050-151127130 (-) /// hsa-mir-452 // chrX:151128100-151128184 (-)	miRNA-4_0	3-Dec-13	miRBase
20518785	1.87824	47.7378	7.8379	20518785	192.061	84.8627	357.542	43.1285	24.5024	11.4528	20518785	MIMAT0018929_st	MIMAT0018929	hsa-miR-4417	miRNA	Homo sapiens	chr1:5624142-5624159 (+)	18	GGUGGGCUUCCCGGAGGG	---	---	miRNA-4_0	3-Dec-13	miRBase
20501771	1.43181	54.5819	9.547	20501771	43.196	1.14257	13.9995	0.787718	1.11586	0.903339	20501771	MIMAT0001080_st	MIMAT0001080	hsa-miR-196b-5p	miRNA	Homo sapiens	chr7:27209147-27209168 (-)	22	UAGGUAGUUUCCUGUUGUUGGG	ENST00000384852 // sense // exon // 1 /// ENST00000465941 // sense // intron // 1 /// ENST00000470747 // sense // intron // 1 /// ENST00000487384 // sense // intron // 1 /// ENST00000489695 // sense // exon // 1 /// ENST00000519694 // antisense // intron // 1 /// ENST00000519935 // antisense // exon // 2 /// ENST00000523790 // antisense // exon // 1 /// OTTHUMT00000139972 // sense // exon // 1 //…	---	miRNA-4_0	3-Dec-13	miRBase
20502235	2.1352	47.7378	10.0909	20502235	90.1764	126.104	68.8939	2.36207	18.8608	17.1143	20502235	MIMAT0001412_st	MIMAT0001412	hsa-miR-18b-5p	miRNA	Homo sapiens	chrX:133304114-133304136 (-)	23	UAAGGUGCAUCUAGUGCAGUUAG	ENST00000454574 // sense // exon // 1	hsa-mir-19b-2 // chrX:133303701-133303796 (-) /// hsa-mir-92a-2 // chrX:133303568-133303642 (-) /// hsa-mir-106a // chrX:133304228-133304308 (-) /// hsa-mir-363 // chrX:133303408-133303482 (-) /// hsa-mir-18b // chrX:133304071-133304141 (-) /// hsa-mir-20b // chrX:133303839-133303907 (-)	miRNA-4_0	3-Dec-13	miRBase
20500393	1.52491	54.5819	16.1769	20500393	105.231	1.04423	177.679	0.959636	1.04414	4.60282	20500393	MIMAT0000226_st	MIMAT0000226	hsa-miR-196a-5p	miRNA	Homo sapiens	chr12:54385546-54385567 (+) // chr17:46709894-46709915 (-)	22	UAGGUAGUUUCAUGUUGUUGGG	ENST00000504315 // sense // intron // 1 /// ENST00000513209 // sense // intron // 1 /// OTTHUMT00000358945 // sense // intron // 1 /// OTTHUMT00000358949 // sense // intron // 1	---	miRNA-4_0	3-Dec-13	miRBase
20501237	-0.727942	100	0.0481	20501237	127.897	1.44964	1.97462	1.44377	1926.67	1179.2	20501237	MIMAT0000728_st	MIMAT0000728	hsa-miR-375	miRNA	Homo sapiens	chr2:219866370-219866391 (-)	22	UUUGUUCGUUCGGCUCGCGUGA	ENST00000362103 // sense // exon // 1	---	miRNA-4_0	3-Dec-13	miRBase
20501309	-0.779458	100	0.1198	20501309	1.36746	10.2387	3.39417	1081.86	3.96947	6.44256	20501309	MIMAT0000770_st	MIMAT0000770	hsa-miR-133b	miRNA	Homo sapiens	chr6:52013786-52013807 (+)	22	UUUGGUCCCCUUCAACCAGCUA	ENST00000418518 // antisense // intron // 1 /// OTTHUMT00000040895 // antisense // intron // 1	hsa-mir-206 // chr6:52009147-52009232 (+) /// hsa-mir-133b // chr6:52013721-52013839 (+)	miRNA-4_0	3-Dec-13	miRBase
20501242	-2.16124	100	0.1401	20501242	10.5114	36.9913	4.21785	165.597	102.363	35.2211	20501242	MIMAT0000731_st	MIMAT0000731	hsa-miR-378a-5p	miRNA	Homo sapiens	chr5:149112392-149112413 (+)	22	CUCCUGACUCCAGGUCCUGUGU	ENST00000309241 // sense // intron // 1 /// ENST00000360453 // sense // intron // 1 /// ENST00000394320 // sense // intron // 1 /// ENST00000461780 // sense // intron // 1 /// OTTHUMT00000252334 // sense // intron // 1 /// OTTHUMT00000319317 // sense // intron // 1 /// OTTHUMT00000319319 // sense // intron // 1 /// OTTHUMT00000319320 // sense // intron // 1	---	miRNA-4_0	3-Dec-13	miRBase
20500739	-0.637948	100	0.1451	20500739	1.64455	45.838	6.17264	1751.59	7.1512	12.1591	20500739	MIMAT0000427_st	MIMAT0000427	hsa-miR-133a-3p	miRNA	Homo sapiens	chr18:19405673-19405694 (-) // chr20:61162177-61162198 (+)	22	UUUGGUCCCCUUCAACCAGCUG	ENST00000370523 // sense // intron // 1 /// ENST00000370524 // sense // intron // 2 /// ENST00000370527 // sense // 3UTR // 3 /// OTTHUMT00000109262 // sense // 3UTR // 3 /// OTTHUMT00000109263 // sense // intron // 1	---	miRNA-4_0	3-Dec-13	miRBase
20500717	-0.761887	100	0.171	20500717	2.47663	8.65366	10.678	592.833	3.45844	22.3139	20500717	MIMAT0000416_st	MIMAT0000416	hsa-miR-1	miRNA	Homo sapiens	chr18:19408976-19408997 (-) // chr20:61151558-61151579 (+)	22	UGGAAUGUAAAGAAGUAUGUAU	ENST00000362147 // sense // exon // 1 /// ENST00000370523 // sense // intron // 1 /// ENST00000370524 // sense // intron // 2 /// ENST00000370527 // sense // intron // 2 /// OTTHUMT00000109262 // sense // intron // 2 /// OTTHUMT00000109263 // sense // intron // 1	---	miRNA-4_0	3-Dec-13	miRBase
20500432	-1.04043	100	0.2108	20500432	9.18528	98.1356	25.2731	235.644	59.8089	172.51	20500432	MIMAT0000250_st	MIMAT0000250	hsa-miR-139-5p	miRNA	Homo sapiens	chr11:72326146-72326168 (-)	23	UCUACAGUGCACGUGUCUCCAGU	ENST00000334456 // sense // intron // 2 /// ENST00000376450 // sense // intron // 1 /// ENST00000418754 // sense // intron // 2 /// ENST00000444035 // sense // intron // 2 /// ENST00000485058 // sense // intron // 3 /// ENST00000535701 // sense // intron // 2 /// ENST00000536308 // sense // intron // 1 /// ENST00000537631 // sense // intron // 2 /// ENST00000538749 // sense // intron // 3 /// ENS…	---	miRNA-4_0	3-Dec-13	miRBase
20501243	-2.05461	100	0.2572	20501243	361.586	625.89	354.945	2263.02	2296.3	909.002	20501243	MIMAT0000732_st	MIMAT0000732	hsa-miR-378a-3p	miRNA	Homo sapiens	chr5:149112430-149112450 (+)	22	ACUGGACUUGGAGUCAGAAGGC	ENST00000309241 // sense // intron // 1 /// ENST00000360453 // sense // intron // 1 /// ENST00000394320 // sense // intron // 1 /// ENST00000461780 // sense // intron // 1 /// OTTHUMT00000252334 // sense // intron // 1 /// OTTHUMT00000319317 // sense // intron // 1 /// OTTHUMT00000319319 // sense // intron // 1 /// OTTHUMT00000319320 // sense // intron // 1	---	miRNA-4_0	3-Dec-13	miRBase
20518783	-1.58463	100	0.268	20518783	5.17734	12.5026	6.92231	43.5948	39.3725	13.5568	20518783	MIMAT0018927_st	MIMAT0018927	hsa-miR-378e	miRNA	Homo sapiens	chr5:169455549-169455567 (+)	19	ACUGGACUUGGAGUCAGGA	ENST00000256935 // sense // intron // 34 /// ENST00000433448 // sense // intron // 3 /// ENST00000520908 // sense // intron // 20 /// ENST00000523351 // sense // intron // 10 /// ENST00000524185 // sense // intron // 35 /// ENST00000540750 // sense // intron // 20 /// OTTHUMT00000252828 // sense // intron // 34 /// OTTHUMT00000371641 // sense // intron // 35 /// OTTHUMT00000371643 // sense // int…	---	miRNA-4_0	3-Dec-13	miRBase
20503786	-1.18544	100	0.2682	20503786	2.53254	1.75187	1.7593	26.7629	8.9179	1.69495	20503786	MIMAT0002805_st	MIMAT0002805	hsa-miR-489-3p	miRNA	Homo sapiens	chr7:93113259-93113280 (-)	22	GUGACAUCACAUAUACGGCAGC	ENST00000359558 // sense // intron // 4 /// ENST00000360249 // sense // intron // 3 /// ENST00000394441 // sense // intron // 2 /// ENST00000415529 // sense // intron // 1 /// ENST00000421592 // sense // intron // 3 /// ENST00000423724 // sense // intron // 1 /// ENST00000426151 // sense // intron // 3 /// OTTHUMT00000254661 // sense // intron // 2 /// OTTHUMT00000341741 // sense // intron // 3 /…	hsa-mir-489 // chr7:93113248-93113331 (-) /// hsa-mir-653 // chr7:93112072-93112167 (-)	miRNA-4_0	3-Dec-13	miRBase
20518936	-1.88031	100	0.2734	20518936	80.8748	124.293	77.2927	496.081	437.571	175.076	20518936	MIMAT0019074_st	MIMAT0019074	hsa-miR-378i	miRNA	Homo sapiens	chr22:42319275-42319295 (-)	21	ACUGGACUAGGAGUCAGAAGG	---	---	miRNA-4_0	3-Dec-13	miRBase
20517675	-1.83719	100	0.2769	20517675	127.529	219.941	126.222	795.331	741.003	282.86	20517675	MIMAT0016847_st	MIMAT0016847	hsa-miR-378c	miRNA	Homo sapiens	chr10:132760897-132760921 (-)	25	ACUGGACUUGGAGUCAGAAGAGUGG	---	---	miRNA-4_0	3-Dec-13	miRBase
20500395	-1.11541	100	0.2802	20500395	5.9138	11.0091	7.43319	73.5782	10.6014	28.2098	20500395	MIMAT0000227_st	MIMAT0000227	hsa-miR-197-3p	miRNA	Homo sapiens	chr1:110141562-110141583 (+)	22	UUCACCACCUUCUCCACCCAGC	---	---	miRNA-4_0	3-Dec-13	miRBase
20518788	-1.83679	100	0.2871	20518788	94.0543	157.285	93.196	554.236	492.916	213.317	20518788	MIMAT0018932_st	MIMAT0018932	hsa-miR-378f	miRNA	Homo sapiens	chr1:24255611-24255630 (+)	20	ACUGGACUUGGAGCCAGAAG	ENST00000536471 // antisense // intron // 2	---	miRNA-4_0	3-Dec-13	miRBase
20500720	-1.06213	100	0.3049	20500720	10.3104	1.9914	4.07346	8.06388	13.0609	28.0164	20500720	MIMAT0004587_st	MIMAT0004587	hsa-miR-23b-5p	miRNA	Homo sapiens	chr9:97847509-97847530 (+)	22	UGGGUUCCUGGCAUGCUGAUUU	ENST00000297979 // sense // intron // 14 /// ENST00000375315 // sense // intron // 15 /// ENST00000428313 // sense // intron // 15 /// ENST00000463372 // sense // intron // 5 /// ENST00000468164 // sense // intron // 4 /// ENST00000471978 // sense // intron // 5 /// ENST00000478473 // sense // intron // 6 /// OTTHUMT00000053196 // sense // intron // 5 /// OTTHUMT00000053197 // sense // intron // …	hsa-mir-24-1 // chr9:97848303-97848370 (+) /// hsa-mir-23b // chr9:97847490-97847586 (+) /// hsa-mir-27b // chr9:97847727-97847823 (+) /// hsa-mir-3074 // chr9:97848296-97848376 (-)	miRNA-4_0	3-Dec-13	miRBase
20515619	-1.33725	100	0.3167	20515619	1.17232	1.09348	0.982099	1.86954	8.25211	2.56948	20515619	MIMAT0015378_st	MIMAT0015378	hsa-miR-3065-3p	miRNA	Homo sapiens	chr17:79099726-79099748 (+)	23	UCAGCACCAGGAUAUUGUUGGAG	ENST00000326724 // antisense // intron // 7 /// ENST00000374792 // antisense // intron // 7 /// ENST00000417379 // antisense // intron // 6 /// ENST00000572339 // antisense // intron // 5 /// ENST00000573469 // antisense // intron // 1 /// OTTHUMT00000256055 // antisense // intron // 7 /// OTTHUMT00000256056 // antisense // intron // 6 /// OTTHUMT00000439038 // antisense // intron // 7 /// OTTHUM…	hsa-mir-338 // chr17:79099683-79099749 (-) /// hsa-mir-657 // chr17:79099076-79099173 (-) /// hsa-mir-1250 // chr17:79106996-79107108 (-) /// hsa-mir-3065 // chr17:79099677-79099755 (+)	miRNA-4_0	3-Dec-13	miRBase
20500780	-0.732409	100	0.3251	20500780	61.8397	4.72175	4.19089	53.8614	5.3498	123.649	20500780	MIMAT0000450_st	MIMAT0000450	hsa-miR-149-5p	miRNA	Homo sapiens	chr2:241395432-241395454 (+)	23	UCUGGCUCCGUGUCUUCACUCCC	ENST00000264039 // sense // intron // 1 /// ENST00000404327 // antisense // intron // 1 /// ENST00000404891 // antisense // intron // 1 /// ENST00000420138 // sense // intron // 1 /// ENST00000426280 // sense // intron // 1 /// ENST00000469694 // sense // intron // 1 /// OTTHUMT00000257179 // sense // intron // 1 /// OTTHUMT00000325970 // sense // intron // 1 /// OTTHUMT00000325972 // sense // in…	---	miRNA-4_0	3-Dec-13	miRBase
20515591	-1.5608	100	0.3279	20515591	9.15987	1.28761	6.39357	15.9499	4.08175	32.8609	20515591	MIMAT0015041_st	MIMAT0015041	hsa-miR-1260b	miRNA	Homo sapiens	chr11:96074611-96074629 (+)	19	AUCCCACCACUGCCACCAU	ENST00000440572 // antisense // exon // 2 /// ENST00000524717 // antisense // exon // 1 /// OTTHUMT00000395540 // antisense // exon // 1 /// OTTHUMT00000395541 // antisense // exon // 2	---	miRNA-4_0	3-Dec-13	miRBase
20504584	-1.46559	100	0.3302	20504584	37.7155	69.2147	37.2899	227.353	172.235	69.0431	20504584	MIMAT0018926_st	MIMAT0018926	hsa-miR-378d	miRNA	Homo sapiens	chr4:5925006-5925025 (-) // chr8:94928307-94928326 (-)	20	ACUGGACUUGGAGUCAGAAA	---	---	miRNA-4_0	3-Dec-13	miRBase
20501163	-0.282121	100	0.3399	20501163	236.132	1.03037	78.6124	1.89174	1165.88	220.778	20501163	MIMAT0000682_st	MIMAT0000682	hsa-miR-200a-3p	miRNA	Homo sapiens	chr1:1103296-1103317 (+)	22	UAACACUGUCUGGUAACGAUGU	---	hsa-mir-200b // chr1:1102484-1102578 (+) /// hsa-mir-200a // chr1:1103243-1103332 (+) /// hsa-mir-429 // chr1:1104385-1104467 (+)	miRNA-4_0	3-Dec-13	miRBase
20518794	-1.51522	100	0.3401	20518794	22.579	35.8229	21.7456	102.386	124.696	35.0295	20518794	MIMAT0018937_st	MIMAT0018937	hsa-miR-378g	miRNA	Homo sapiens	chr1:95211436-95211455 (-)	20	ACUGGGCUUGGAGUCAGAAG	ENST00000414374 // sense // intron // 1 /// ENST00000418366 // sense // intron // 1 /// ENST00000421997 // sense // intron // 1 /// ENST00000442418 // sense // intron // 1 /// ENST00000452922 // sense // intron // 1 /// OTTHUMT00000029548 // sense // intron // 1 /// OTTHUMT00000029549 // sense // intron // 1 /// OTTHUMT00000029550 // sense // intron // 1 /// OTTHUMT00000029551 // sense // intron …	---	miRNA-4_0	3-Dec-13	miRBase
20502122	-1.86032	100	0.3435	20502122	110.755	93.695	76.1952	316.363	371.424	166.034	20502122	MIMAT0001339_st	MIMAT0001339	hsa-miR-422a	miRNA	Homo sapiens	chr15:64163188-64163209 (-)	22	ACUGGACUUAGGGUCAGAAGGC	---	---	miRNA-4_0	3-Dec-13	miRBase
20518879	-1.21913	100	0.3552	20518879	63.7698	63.657	46.8224	205.686	360.336	57.2328	20518879	MIMAT0019019_st	MIMAT0019019	hsa-miR-4485	miRNA	Homo sapiens	chr11:10529824-10529843 (-)	20	UAACGGCCGCGGUACCCUAA	ENST00000536684 // sense // 5UTR // 1 /// OTTHUMT00000469398 // sense // 5UTR // 1	---	miRNA-4_0	3-Dec-13	miRBase
20500455	-0.563008	100	0.3715	20500455	5.82301	1.88264	6.01626	224.397	0.841112	6.81698	20500455	MIMAT0000262_st	MIMAT0000262	hsa-miR-187-3p	miRNA	Homo sapiens	chr18:33484798-33484819 (-)	22	UCGUGUCUUGUGUUGCAGCCGG	---	---	miRNA-4_0	3-Dec-13	miRBase
20515618	-0.587014	100	0.3751	20515618	3.44134	1.01608	0.819801	0.725825	10.2319	7.31173	20515618	MIMAT0015066_st	MIMAT0015066	hsa-miR-3065-5p	miRNA	Homo sapiens	chr17:79099686-79099708 (+)	23	UCAACAAAAUCACUGAUGCUGGA	ENST00000326724 // antisense // intron // 7 /// ENST00000374792 // antisense // intron // 7 /// ENST00000417379 // antisense // intron // 6 /// ENST00000572339 // antisense // intron // 5 /// ENST00000573469 // antisense // intron // 1 /// OTTHUMT00000256055 // antisense // intron // 7 /// OTTHUMT00000256056 // antisense // intron // 6 /// OTTHUMT00000439038 // antisense // intron // 7 /// OTTHUM…	hsa-mir-338 // chr17:79099683-79099749 (-) /// hsa-mir-657 // chr17:79099076-79099173 (-) /// hsa-mir-1250 // chr17:79106996-79107108 (-) /// hsa-mir-3065 // chr17:79099677-79099755 (+)	miRNA-4_0	3-Dec-13	miRBase
20500555	-0.286791	100	0.3808	20500555	106.204	0.894029	50.949	1.2727	296.234	232.402	20500555	MIMAT0004571_st	MIMAT0004571	hsa-miR-200b-5p	miRNA	Homo sapiens	chr1:1102504-1102525 (+)	22	CAUCUUACUGGGCAGCAUUGGA	---	hsa-mir-200b // chr1:1102484-1102578 (+) /// hsa-mir-200a // chr1:1103243-1103332 (+) /// hsa-mir-429 // chr1:1104385-1104467 (+)	miRNA-4_0	3-Dec-13	miRBase
20503908	-1.13667	100	0.3867	20503908	15.277	42.179	5.85576	31.6537	58.8627	35.0295	20503908	MIMAT0004780_st	MIMAT0004780	hsa-miR-532-3p	miRNA	Homo sapiens	chrX:49767810-49767831 (+)	22	CCUCCCACACCCAAGGCUUGCA	ENST00000376088 // sense // intron // 3 /// ENST00000376091 // sense // intron // 3 /// ENST00000482218 // sense // intron // 3 /// OTTHUMT00000056542 // sense // intron // 3 /// OTTHUMT00000056543 // sense // intron // 3 /// OTTHUMT00000109349 // sense // intron // 3	hsa-mir-188 // chrX:49768109-49768194 (+) /// hsa-mir-362 // chrX:49773572-49773636 (+) /// hsa-mir-500a // chrX:49773039-49773122 (+) /// hsa-mir-501 // chrX:49774330-49774413 (+) /// hsa-mir-532 // chrX:49767754-49767844 (+) /// hsa-mir-500b // chrX:49775280-49775358 (+)	miRNA-4_0	3-Dec-13	miRBase
20500748	-0.322309	100	0.391	20500748	85.5018	2.99748	90.1923	2.72846	575.398	246.357	20500748	MIMAT0000432_st	MIMAT0000432	hsa-miR-141-3p	miRNA	Homo sapiens	chr12:7073318-7073339 (+)	22	UAACACUGUCUGGUAAAGAUGG	ENST00000537269 // sense // intron // 1 /// OTTHUMT00000402989 // sense // intron // 1	hsa-mir-141 // chr12:7073260-7073354 (+) /// hsa-mir-200c // chr12:7072862-7072929 (+)	miRNA-4_0	3-Dec-13	miRBase
20501159	-1.73137	100	0.4012	20501159	5.43533	6.45278	3.42815	10.8817	16.107	10.6224	20501159	MIMAT0004673_st	MIMAT0004673	hsa-miR-29c-5p	miRNA	Homo sapiens	chr1:207975248-207975269 (-)	22	UGACCGAUUUCUCCUGGUGUUC	---	hsa-mir-29b-2 // chr1:207975788-207975868 (-) /// hsa-mir-29c // chr1:207975197-207975284 (-)	miRNA-4_0	3-Dec-13	miRBase
20500743	-1.15681	100	0.4268	20500743	17.4628	1.73181	3.03155	20.9624	5.79855	9.70314	20500743	MIMAT0000430_st	MIMAT0000430	hsa-miR-138-5p	miRNA	Homo sapiens	chr16:56892439-56892461 (+) // chr3:44155726-44155748 (+)	23	AGCUGGUGUUGUGAAUCAGGCCG	---	---	miRNA-4_0	3-Dec-13	miRBase
20500725	-1.46881	100	0.4342	20500725	4.3829	1.87763	3.20964	7.38277	5.58538	7.82712	20500725	MIMAT0004589_st	MIMAT0004589	hsa-miR-30b-3p	miRNA	Homo sapiens	chr8:135812775-135812796 (-)	22	CUGGGAGGUGGAUGUUUACUUC	---	hsa-mir-30d // chr8:135817119-135817188 (-) /// hsa-mir-30b // chr8:135812763-135812850 (-)	miRNA-4_0	3-Dec-13	miRBase
20529566	-1.29577	100	0.4478	20529566	30.0429	4.98376	37.0865	72.3333	15.5619	54.9278	20529566	MIMAT0031178_st	MIMAT0031178	hsa-miR-7975	miRNA	Homo sapiens	chr19:55634593-55634610 (-)	18	AUCCUAGUCACGGCACCA	---	---	miRNA-4_0	3-Dec-13	miRBase
20500165	-0.471211	100	0.4546	20500165	2.81224	0.934261	2.17732	0.830123	21.6521	3.38689	20500165	MIMAT0004504_st	MIMAT0004504	hsa-miR-31-3p	miRNA	Homo sapiens	chr9:21512120-21512141 (-)	22	UGCUAUGCCAACAUAUUGCCAU	ENST00000304425 // sense // intron // 1 /// OTTHUMT00000051910 // sense // intron // 1	---	miRNA-4_0	3-Dec-13	miRBase
20500465	-0.975798	100	0.4586	20500465	68.5982	22.7743	73.624	68.6807	84.2845	205.976	20500465	MIMAT0000267_st	MIMAT0000267	hsa-miR-210-3p	miRNA	Homo sapiens	chr11:568112-568133 (-)	22	CUGUGCGUGUGACAGCGGCUGA	ENST00000500447 // sense // intron // 1 /// ENST00000528245 // sense // intron // 1 /// ENST00000533920 // sense // intron // 1 /// ENST00000534540 // sense // intron // 1 /// OTTHUMT00000383231 // sense // intron // 1 /// OTTHUMT00000383232 // sense // intron // 1 /// OTTHUMT00000383233 // sense // intron // 1 /// OTTHUMT00000383234 // sense // intron // 1	---	miRNA-4_0	3-Dec-13	miRBase
20525453	-0.478177	100	0.4619	20525453	13.95	9.89928	7.25117	4.62808	14.4066	152.421	20525453	MIMAT0027392_st	MIMAT0027392	hsa-miR-6746-5p	miRNA	Homo sapiens	chr11:61645724-61645745 (-)	22	CCGGGAGAAGGAGGUGGCCUGG	ENST00000278829 // sense // intron // 5 /// ENST00000414624 // sense // intron // 5 /// ENST00000525588 // sense // intron // 5 /// ENST00000526294 // sense // intron // 3 /// ENST00000527379 // sense // intron // 1 /// ENST00000527697 // sense // intron // 5 /// ENST00000529404 // sense // intron // 4 /// ENST00000531956 // sense // intron // 5 /// ENST00000533676 // sense // intron // 4 /// ENS…	---	miRNA-4_0	3-Dec-13	miRBase
20517832	-0.893005	100	0.4629	20517832	27.5861	5.22624	7.02205	26.4188	11.6381	33.2053	20517832	MIMAT0018000_st	MIMAT0018000	hsa-miR-23c	miRNA	Homo sapiens	chrX:20035219-20035240 (-)	22	AUCACAUUGCCAGUGAUUACCC	ENST00000379643 // sense // intron // 10 /// ENST00000379651 // sense // intron // 9 /// ENST00000443379 // sense // intron // 8 /// ENST00000452324 // sense // intron // 9 /// ENST00000485173 // sense // intron // 5 /// ENST00000543767 // sense // intron // 7 /// OTTHUMT00000056001 // sense // intron // 9 /// OTTHUMT00000056002 // sense // intron // 5 /// OTTHUMT00000056003 // sense // intron //…	---	miRNA-4_0	3-Dec-13	miRBase
20510800	-1.15763	100	0.4658	20510800	40.4312	63.482	33.634	118.363	167.031	43.2097	20510800	MIMAT0009448_st	MIMAT0009448	hsa-miR-1973	miRNA	Homo sapiens	chr4:117220906-117220924 (+)	19	ACCGUGCAAAGGUAGCAUA	ENST00000604093 // sense // 3UTR // 1 /// OTTHUMT00000469414 // sense // 3UTR // 1	---	miRNA-4_0	3-Dec-13	miRBase
20517744	-0.902748	100	0.4721	20517744	38.1622	39.2152	45.753	186.678	64.9607	53.6769	20517744	MIMAT0016915_st	MIMAT0016915	hsa-miR-4284	miRNA	Homo sapiens	chr7:73125657-73125674 (+)	18	GGGCUCACAUCACCCCAU	ENST00000222812 // antisense // intron // 1 /// ENST00000395154 // antisense // intron // 1 /// ENST00000395155 // antisense // intron // 1 /// ENST00000395156 // antisense // intron // 1 /// ENST00000462135 // antisense // intron // 1 /// ENST00000470878 // antisense // intron // 2 /// OTTHUMT00000268422 // antisense // intron // 1 /// OTTHUMT00000268423 // antisense // intron // 1 /// OTTHUMT00…	---	miRNA-4_0	3-Dec-13	miRBase
20504298	-0.909834	100	0.4823	20504298	166.819	317.427	133.111	602.371	302.7	344.578	20504298	MIMAT0003239_st	MIMAT0003239	hsa-miR-574-3p	miRNA	Homo sapiens	chr4:38869713-38869734 (+)	22	CACGCUCAUGCACACACCCACA	ENST00000358869 // sense // intron // 1 /// ENST00000510213 // sense // intron // 1 /// ENST00000515037 // sense // intron // 1 /// OTTHUMT00000250436 // sense // intron // 1 /// OTTHUMT00000360578 // sense // intron // 1 /// OTTHUMT00000360580 // sense // intron // 1	---	miRNA-4_0	3-Dec-13	miRBase
20501160	-0.716343	100	0.4923	20501160	22.0025	96.3121	35.1859	144.819	107.302	40.2157	20501160	MIMAT0000681_st	MIMAT0000681	hsa-miR-29c-3p	miRNA	Homo sapiens	chr1:207975210-207975231 (-)	22	UAGCACCAUUUGAAAUCGGUUA	---	hsa-mir-29b-2 // chr1:207975788-207975868 (-) /// hsa-mir-29c // chr1:207975197-207975284 (-)	miRNA-4_0	3-Dec-13	miRBase
20506002	-1.45433	100	0.4954	20506002	4.37649	2.07387	3.23638	9.18629	4.71017	5.58538	20506002	MIMAT0004976_st	MIMAT0004976	hsa-miR-933	miRNA	Homo sapiens	chr2:176032370-176032391 (-)	22	UGUGCGCAGGGAGACCUCUCCC	ENST00000264110 // sense // intron // 1 /// ENST00000345739 // sense // intron // 1 /// ENST00000392543 // sense // intron // 1 /// ENST00000392544 // sense // intron // 1 /// ENST00000409499 // sense // intron // 1 /// ENST00000409635 // sense // intron // 1 /// ENST00000409833 // sense // intron // 1 /// ENST00000413123 // sense // intron // 1 /// ENST00000415955 // sense // intron // 1 /// ENS…	---	miRNA-4_0	3-Dec-13	miRBase
20500800	-0.27537	100	0.4966	20500800	10.5114	30.0319	3.31065	1364.19	3.2021	1.95381	20500800	MIMAT0000462_st	MIMAT0000462	hsa-miR-206	miRNA	Homo sapiens	chr6:52009199-52009220 (+)	22	UGGAAUGUAAGGAAGUGUGUGG	---	hsa-mir-206 // chr6:52009147-52009232 (+) /// hsa-mir-133b // chr6:52013721-52013839 (+)	miRNA-4_0	3-Dec-13	miRBase
20501162	-0.248404	100	0.4981	20501162	34.5349	0.789404	11.0989	1.12024	106.076	20.6103	20501162	MIMAT0001620_st	MIMAT0001620	hsa-miR-200a-5p	miRNA	Homo sapiens	chr1:1103258-1103279 (+)	22	CAUCUUACCGGACAGUGCUGGA	---	hsa-mir-200b // chr1:1102484-1102578 (+) /// hsa-mir-200a // chr1:1103243-1103332 (+) /// hsa-mir-429 // chr1:1104385-1104467 (+)	miRNA-4_0	3-Dec-13	miRBase
20500469	-0.439196	100	0.5019	20500469	4.2926	1.46507	2.37702	1.40919	26.024	3.22357	20500469	MIMAT0000269_st	MIMAT0000269	hsa-miR-212-3p	miRNA	Homo sapiens	chr17:1953584-1953604 (-)	21	UAACAGUCUCCAGUCACGGCC	---	hsa-mir-212 // chr17:1953565-1953674 (-) /// hsa-mir-132 // chr17:1953202-1953302 (-)	miRNA-4_0	3-Dec-13	miRBase
20501299	-1.51544	100	0.5043	20501299	12.0602	38.4554	10.4371	22.1213	75.0332	22.7425	20501299	MIMAT0004702_st	MIMAT0004702	hsa-miR-339-3p	miRNA	Homo sapiens	chr7:1062591-1062613 (-)	23	UGAGCGCCUCGACGACAGAGCCG	ENST00000357429 // sense // intron // 2 /// ENST00000397098 // sense // intron // 2 /// ENST00000397100 // sense // intron // 2 /// ENST00000412051 // sense // intron // 1 /// ENST00000444428 // sense // intron // 1 /// ENST00000488073 // sense // intron // 2 /// ENST00000491163 // sense // intron // 2 /// OTTHUMT00000322816 // sense // intron // 2 /// OTTHUMT00000322817 // sense // intron // 2 /…	---	miRNA-4_0	3-Dec-13	miRBase
20500189	-0.898465	100	0.5108	20500189	10.7844	65.4297	19.5135	42.1352	94.6333	25.9141	20500189	MIMAT0004515_st	MIMAT0004515	hsa-miR-29b-2-5p	miRNA	Homo sapiens	chr1:207975837-207975858 (-)	22	CUGGUUUCACAUGGUGGCUUAG	---	hsa-mir-29b-2 // chr1:207975788-207975868 (-) /// hsa-mir-29c // chr1:207975197-207975284 (-)	miRNA-4_0	3-Dec-13	miRBase
20500486	-0.739871	100	0.5193	20500486	455.126	527.889	228.494	424.696	836.99	1102.56	20500486	MIMAT0000279_st	MIMAT0000279	hsa-miR-222-3p	miRNA	Homo sapiens	chrX:45606442-45606462 (-)	21	AGCUACAUCUGGCUACUGGGU	ENST00000602461 // sense // intron // 1 /// OTTHUMT00000467990 // sense // intron // 1	hsa-mir-221 // chrX:45605585-45605694 (-) /// hsa-mir-222 // chrX:45606421-45606530 (-)	miRNA-4_0	3-Dec-13	miRBase
20504569	-0.850668	100	0.5196	20504569	16.6917	17.8781	11.9992	40.925	16.6917	37.3627	20504569	MIMAT0005796_st	MIMAT0005796	hsa-miR-1271-5p	miRNA	Homo sapiens	chr5:175794963-175794984 (+)	22	CUUGGCACCUAGCAAGCACUCA	ENST00000310389 // sense // intron // 2 /// ENST00000507151 // sense // intron // 1 /// OTTHUMT00000253145 // sense // intron // 2 /// OTTHUMT00000371943 // sense // intron // 1	---	miRNA-4_0	3-Dec-13	miRBase
20501035	-0.442318	100	0.5322	20501035	3.81728	1.13115	2.65032	1.1006	11.1081	6.20866	20501035	MIMAT0004657_st	MIMAT0004657	hsa-miR-200c-5p	miRNA	Homo sapiens	chr12:7072866-7072887 (+)	22	CGUCUUACCCAGCAGUGUUUGG	ENST00000537269 // sense // intron // 1 /// OTTHUMT00000402989 // sense // intron // 1	hsa-mir-141 // chr12:7073260-7073354 (+) /// hsa-mir-200c // chr12:7072862-7072929 (+)	miRNA-4_0	3-Dec-13	miRBase
20525019	-1.44944	100	0.5331	20525019	2.05119	1.03793	1.25555	3.8618	1.83686	2.48661	20525019	MIMAT0025474_st	MIMAT0025474	hsa-miR-6509-5p	miRNA	Homo sapiens	chr7:134891796-134891816 (-)	21	AUUAGGUAGUGGCAGUGGAAC	ENST00000344400 // sense // intron // 4 /// ENST00000354475 // sense // intron // 4 /// ENST00000423565 // sense // intron // 4 /// ENST00000466182 // sense // intron // 4 /// ENST00000485942 // sense // intron // 1 /// OTTHUMT00000340019 // sense // intron // 4 /// OTTHUMT00000340020 // sense // intron // 4 /// OTTHUMT00000340021 // sense // intron // 4 /// OTTHUMT00000340022 // sense // intron …	---	miRNA-4_0	3-Dec-13	miRBase
20538167	-0.527783	100	0.5461	20538167	10.1306	2.77525	10.3529	7.68051	22.3435	10.4159	20538167	U35B_st	U35B	U35B	CDBox	Homo sapiens	chr19:50000976-50001063 (+)	88	TGGCAGATGATGTTTGTTTTCACGATGGTCTTCAGATGCCCACGTGGGCACTGCTGAGAAAGCCACTTGGTAAAACTGATGCCGGAAA	---	---	miRNA-4_0	3-Dec-13	snoRNABase
20502124	-1.0688	100	0.5475	20502124	68.9248	62.1722	46.0342	126.173	85.647	111.204	20502124	MIMAT0001340_st	MIMAT0001340	hsa-miR-423-3p	miRNA	Homo sapiens	chr17:28444149-28444171 (+)	23	AGCUCGGUCUGAGGCCCCUCAGU	ENST00000247026 // sense // intron // 1 /// ENST00000394826 // sense // intron // 1 /// ENST00000467446 // sense // exon // 1 /// ENST00000475652 // sense // intron // 1 /// ENST00000479218 // sense // intron // 1 /// ENST00000540900 // sense // intron // 2 /// ENST00000577289 // sense // intron // 1 /// ENST00000582938 // antisense // intron // 1 /// ENST00000583301 // sense // intron // 1 /// E…	hsa-mir-423 // chr17:28444097-28444190 (+) /// hsa-mir-3184 // chr17:28444104-28444178 (-)	miRNA-4_0	3-Dec-13	miRBase
20500459	-0.271432	100	0.5477	20500459	339.713	20.8674	577.661	16.4018	242.971	6253.86	20500459	MIMAT0000264_st	MIMAT0000264	hsa-miR-203a	miRNA	Homo sapiens	chr14:104583806-104583827 (+)	22	GUGAAAUGUUUAGGACCACUAG	---	hsa-mir-203a // chr14:104583742-104583851 (+) /// hsa-mir-203b // chr14:104583755-104583840 (-)	miRNA-4_0	3-Dec-13	miRBase
20500724	-1.07134	100	0.5489	20500724	182.81	372.858	137.355	424.696	504.395	264.257	20500724	MIMAT0000420_st	MIMAT0000420	hsa-miR-30b-5p	miRNA	Homo sapiens	chr8:135812813-135812834 (-)	22	UGUAAACAUCCUACACUCAGCU	---	hsa-mir-30d // chr8:135817119-135817188 (-) /// hsa-mir-30b // chr8:135812763-135812850 (-)	miRNA-4_0	3-Dec-13	miRBase
20501312	-0.719262	100	0.5543	20501312	22.881	9.13807	5.98306	18.1717	28.775	14.0458	20501312	MIMAT0000772_st	MIMAT0000772	hsa-miR-345-5p	miRNA	Homo sapiens	chr14:100774213-100774234 (+)	22	GCUGACUCCUAGUCCAGGGCUC	---	---	miRNA-4_0	3-Dec-13	miRBase
20502360	-0.275763	100	0.5572	20502360	11.9284	1.09027	2.26037	1.0032	35.1797	4.81611	20502360	MIMAT0001536_st	MIMAT0001536	hsa-miR-429	miRNA	Homo sapiens	chr1:1104435-1104456 (+)	22	UAAUACUGUCUGGUAAAACCGU	---	hsa-mir-200b // chr1:1102484-1102578 (+) /// hsa-mir-200a // chr1:1103243-1103332 (+) /// hsa-mir-429 // chr1:1104385-1104467 (+)	miRNA-4_0	3-Dec-13	miRBase
20501183	-0.520607	100	0.5572	20501183	17.1555	3.81611	9.99772	15.5381	29.0011	8.39616	20501183	MIMAT0000693_st	MIMAT0000693	hsa-miR-30e-3p	miRNA	Homo sapiens	chr1:41220085-41220106 (+)	22	CUUUCAGUCGGAUGUUUACAGC	ENST00000308733 // sense // intron // 4 /// ENST00000372651 // sense // intron // 5 /// ENST00000372652 // sense // intron // 5 /// ENST00000372653 // sense // intron // 10 /// ENST00000372654 // sense // intron // 6 /// ENST00000372669 // sense // intron // 5 /// ENST00000414185 // sense // intron // 1 /// ENST00000416859 // sense // intron // 3 /// ENST00000424419 // sense // intron // 2 /// EN…	hsa-mir-30c-1 // chr1:41222956-41223044 (+) /// hsa-mir-30e // chr1:41220027-41220118 (+)	miRNA-4_0	3-Dec-13	miRBase
20500422	-1.26034	100	0.5592	20500422	493.442	534.531	250.828	784.176	1031.01	467.971	20500422	MIMAT0000244_st	MIMAT0000244	hsa-miR-30c-5p	miRNA	Homo sapiens	chr1:41222972-41222994 (+) // chr6:72086706-72086728 (-)	23	UGUAAACAUCCUACACUCUCAGC	ENST00000308733 // sense // intron // 4 /// ENST00000372651 // sense // intron // 5 /// ENST00000372652 // sense // intron // 5 /// ENST00000372653 // sense // intron // 10 /// ENST00000372654 // sense // intron // 6 /// ENST00000372669 // sense // intron // 5 /// ENST00000414185 // sense // intron // 1 /// ENST00000416859 // sense // intron // 3 /// ENST00000424419 // sense // intron // 2 /// EN…	hsa-mir-30c-1 // chr1:41222956-41223044 (+) /// hsa-mir-30e // chr1:41220027-41220118 (+)	miRNA-4_0	3-Dec-13	miRBase
20517820	-0.32402	100	0.5595	20517820	2.29852	18.4922	5.82972	35.024	2.43609	16.5841	20517820	MIMAT0017990_st	MIMAT0017990	hsa-miR-3613-5p	miRNA	Homo sapiens	chr13:50570601-50570622 (-)	22	UGUUGUACUUUUUUUUUUGUUC	ENST00000442421 // antisense // intron // 1 /// OTTHUMT00000044949 // antisense // intron // 1	---	miRNA-4_0	3-Dec-13	miRBase
20504218	-0.983818	100	0.5595	20504218	22.4621	21.495	16.2479	27.5235	45.9075	35.446	20504218	MIMAT0003180_st	MIMAT0003180	hsa-miR-487b-3p	miRNA	Homo sapiens	chr14:101512842-101512863 (+)	22	AAUCGUACAGGGUCAUCCACUU	ENST00000553692 // sense // intron // 1 /// OTTHUMT00000414538 // sense // intron // 1	hsa-mir-134 // chr14:101521024-101521096 (+) /// hsa-mir-376c // chr14:101506027-101506092 (+) /// hsa-mir-376a-1 // chr14:101507119-101507186 (+) /// hsa-mir-381 // chr14:101512257-101512331 (+) /// hsa-mir-382 // chr14:101520643-101520718 (+) /// hsa-mir-376b // chr14:101506773-101506872 (+) /// hsa-mir-485 // chr14:101521756-101521828 (+) /// hsa-mir-487a // chr14:101518783-101518862 (+) /// h…	miRNA-4_0	3-Dec-13	miRBase
20525663	-0.823624	100	0.5624	20525663	6.56677	6.86009	2.0465	9.20987	8.56429	6.56962	20525663	MIMAT0027602_st	MIMAT0027602	hsa-miR-6851-5p	miRNA	Homo sapiens	chr9:33467906-33467928 (-)	23	AGGAGGUGGUACUAGGGGCCAGC	ENST00000297990 // sense // intron // 11 /// ENST00000353159 // sense // intron // 11 /// ENST00000379471 // sense // intron // 11 /// ENST00000455041 // sense // intron // 10 /// ENST00000464829 // sense // intron // 6 /// OTTHUMT00000001015 // sense // intron // 6 /// OTTHUMT00000001018 // sense // intron // 11 /// OTTHUMT00000001019 // sense // intron // 11 /// OTTHUMT00000001020 // sense // i…	---	miRNA-4_0	3-Dec-13	miRBase
20517830	-0.620388	100	0.5643	20517830	7.18521	8.91418	4.07346	23.5147	5.60695	11.0114	20517830	MIMAT0017999_st	MIMAT0017999	hsa-miR-3619-5p	miRNA	Homo sapiens	chr22:46486939-46486960 (+)	22	UCAGCAGGCAGGCUGGUGCAGC	ENST00000360737 // sense // intron // 1 /// ENST00000381051 // sense // intron // 1 /// ENST00000435439 // sense // intron // 1 /// ENST00000443490 // sense // intron // 1 /// OTTHUMT00000316781 // sense // intron // 1 /// OTTHUMT00000316782 // sense // intron // 1 /// OTTHUMT00000316783 // sense // intron // 1 /// OTTHUMT00000316787 // sense // intron // 1	---	miRNA-4_0	3-Dec-13	miRBase
20500433	-0.811126	100	0.573	20500433	4.9965	12.5571	2.41849	7.08798	15.3423	7.41839	20500433	MIMAT0004552_st	MIMAT0004552	hsa-miR-139-3p	miRNA	Homo sapiens	chr11:72326110-72326132 (-)	23	UGGAGACGCGGCCCUGUUGGAGU	ENST00000334456 // sense // intron // 2 /// ENST00000376450 // sense // intron // 1 /// ENST00000418754 // sense // intron // 2 /// ENST00000444035 // sense // intron // 2 /// ENST00000485058 // sense // intron // 3 /// ENST00000535701 // sense // intron // 2 /// ENST00000536308 // sense // intron // 1 /// ENST00000537631 // sense // intron // 2 /// ENST00000538749 // sense // intron // 3 /// ENS…	---	miRNA-4_0	3-Dec-13	miRBase
20533316	-0.962825	100	0.5757	20533316	1.32798	1.54395	1.49205	2.30488	1.9914	3.49359	20533316	ENSG00000238483_x_st	ENSG00000238483	ENSG00000238483	snoRNA	Homo sapiens	chr13:46809805-46809908 (-)	104	ATCCTTTAGTAGTTCATAAGCATGATGATTGGCTTTTTATGCTCATGAATAAAATATGCCTCCCTCAAGCCTTTTTATGACATTGGCACATTACCCATCTGACG	---	---	miRNA-4_0	3-Dec-13	Ensembl
20538286	-1.03419	100	0.5772	20538286	1.55141	1.27348	2.11914	2.9289	2.6139	2.84374	20538286	mgU12-22-U4-8_x_st	mgU12-22-U4-8	mgU12-22-U4-8	scaRna	Homo sapiens	chr18:47340393-47340813 (+)	421	AGAGGCTTGGGCCGCCGAGCTGGACCCGGACCGGTTTTGGGTACTGTACTGGGGGCAGGGCAGAGAGGTGGGCGGCAGTTGGGGTGCGGTGATTGTAGTAGGCTAGGGCGCTTTCGGGTCCCCATTGCAGCCCCCGGATGAGCCCGCAGTATTTTCCTTATATGATCAGGTCCCATTGCGGGCGGCGCCGCTTGCCCGGAGCCTGAGAGGATTATGAAAACGTGGCGAGCGAAATGGGGCCAGGGGACCTGGAGCAGGGGCGTGAGGAGAGTAGGCAGCGGGTGAGGCTGGACGGGAGGGAGGTCTAGGGAGGCCTCTGCCGCGGGCACTGTGAGTCCTGGCCGATGATGACGAGACCACTGCGCAATCTGAGTTCTGGGAACCAGGTGATGGAGTATG…	---	---	miRNA-4_0	3-Dec-13	snoRNABase
20533401	-0.990963	100	0.5784	20533401	1.2083	1.31229	1.12365	1.54429	2.64942	2.25049	20533401	ENSG00000238598_st	ENSG00000238598	ENSG00000238598	snoRNA	Homo sapiens	chr9:78291823-78291928 (+)	106	ATCCTTTTGGGGTTCATAAGCGTGATGACTGGGTTTTTGACACTCATGTGTGAGATGCACTTCTCTCAAACCTTTTTGCAATGTTGGCATACTATCATACCTGCTT	---	---	miRNA-4_0	3-Dec-13	Ensembl
20538192	-0.385832	100	0.5808	20538192	59.3314	4.98377	53.9273	20.2924	54.4492	73.6451	20538192	U49A_s_st	U49A	U49A	CDBox	Homo sapiens	chr17:16343350-16343420 (+)	71	TGCTCTGATGAAATCACTAATAGGAAGTGCCGTCAGAAGCGATAACTGACGAAGACTACTCCTGTCTGATT	---	---	miRNA-4_0	3-Dec-13	snoRNABase
20538195	-0.385832	100	0.5808	20538195	59.3314	4.98377	53.9273	20.2924	54.4492	73.6451	20538195	U49B_s_st	U49B	U49B	CDBox	Homo sapiens	chr17:16342823-16342870 (+)	48	CTGATGATACTTGTAATAGGAAGTGCCGTCAGAAGCGATAACTGACGA	---	---	miRNA-4_0	3-Dec-13	snoRNABase
20504378	-1.04798	100	0.5819	20504378	7.79042	21.9673	6.74566	15.9499	30.3707	12.0971	20504378	MIMAT0003297_st	MIMAT0003297	hsa-miR-628-3p	miRNA	Homo sapiens	chr15:55665152-55665172 (-)	21	UCUAGUAAGAGUGGCAGUCGA	ENST00000310958 // sense // intron // 5 /// ENST00000425574 // sense // intron // 5 /// ENST00000442196 // sense // intron // 5 /// ENST00000563171 // sense // intron // 6 /// ENST00000565113 // sense // intron // 12 /// ENST00000568372 // sense // exon // 1 /// ENST00000568808 // sense // intron // 5 /// ENST00000569205 // sense // intron // 5 /// ENST00000570272 // sense // intron // 5 /// OTTH…	---	miRNA-4_0	3-Dec-13	miRBase
20500176	-0.573698	100	0.585	20500176	3.03614	1.29791	0.922441	3.24958	1.22294	4.56986	20500176	MIMAT0000094_st	MIMAT0000094	hsa-miR-95-3p	miRNA	Homo sapiens	chr4:8007039-8007060 (-)	22	UUCAACGGGUAUUUAUUGAGCA	ENST00000296372 // sense // intron // 16 /// ENST00000318888 // sense // intron // 15 /// ENST00000341937 // sense // intron // 15 /// ENST00000361581 // sense // intron // 15 /// ENST00000361737 // sense // intron // 14 /// ENST00000407564 // sense // intron // 13 /// ENST00000447017 // sense // intron // 16 /// ENST00000505872 // sense // intron // 13 /// ENST00000512594 // sense // intron // 4…	---	miRNA-4_0	3-Dec-13	miRBase
20525386	-0.855792	100	0.5874	20525386	8.75061	2.0224	7.58147	15.0551	5.0169	8.76684	20525386	MIMAT0025847_st	MIMAT0025847	hsa-miR-6511b-5p	miRNA	Homo sapiens	chr16:2156721-2156744 (-)	24	CUGCAGGCAGAAGUGGGGCUGACA	ENST00000343738 // sense // intron // 9 /// ENST00000535621 // antisense // intron // 16 /// ENST00000540502 // sense // intron // 2 /// OTTHUMT00000345192 // sense // intron // 9 /// OTTHUMT00000398569 // sense // intron // 2 /// OTTHUMT00000422421 // antisense // intron // 16	---	miRNA-4_0	3-Dec-13	miRBase
20515637	-0.538951	100	0.5912	20515637	42.6608	30.3628	72.7264	103.811	109.907	39.9565	20515637	MIMAT0015079_st	MIMAT0015079	hsa-miR-3195	miRNA	Homo sapiens	chr20:60639868-60639884 (+)	17	CGCGCCGGGCCCGGGUU	ENST00000252996 // antisense // exon // 1 /// ENST00000436129 // antisense // exon // 3 /// OTTHUMT00000079968 // antisense // exon // 1 /// OTTHUMT00000079969 // antisense // exon // 3	---	miRNA-4_0	3-Dec-13	miRBase
20501296	-0.564962	100	0.5912	20501296	3.90679	2.40777	1.79063	5.93004	10.6938	1.28534	20501296	MIMAT0004701_st	MIMAT0004701	hsa-miR-338-5p	miRNA	Homo sapiens	chr17:79099723-79099744 (-)	22	AACAAUAUCCUGGUGCUGAGUG	ENST00000326724 // sense // intron // 7 /// ENST00000374792 // sense // intron // 7 /// ENST00000390137 // antisense // exon // 1 /// ENST00000417379 // sense // intron // 6 /// ENST00000572339 // sense // intron // 5 /// ENST00000573469 // sense // intron // 1 /// OTTHUMT00000256055 // sense // intron // 7 /// OTTHUMT00000256056 // sense // intron // 6 /// OTTHUMT00000439038 // sense // intron /…	hsa-mir-338 // chr17:79099683-79099749 (-) /// hsa-mir-657 // chr17:79099076-79099173 (-) /// hsa-mir-1250 // chr17:79106996-79107108 (-) /// hsa-mir-3065 // chr17:79099677-79099755 (+)	miRNA-4_0	3-Dec-13	miRBase
20534321	-0.411	100	0.595	20534321	2.26963	1.39267	2.21581	1.79666	13.0568	1.41708	20534321	HBII-85-26_x_st	HBII-85-26	HBII-85-26	CDBox	Homo sapiens	chr15:25344645-25344742 (+)	98	TGGATCGATGATGACTATAAAAAAAATGGATCTCATCGGAATCTGAACAAAATGAGTGACCAAATCATTTCTGTGCCACTTCTGTGAGCTGAGGTCCA	---	---	miRNA-4_0	3-Dec-13	snoRNABase
20500733	-0.672621	100	0.601	20500733	51.1609	38.0061	21.9413	159.807	34.6691	35.4754	20500733	MIMAT0000424_st	MIMAT0000424	hsa-miR-128-3p	miRNA	Homo sapiens	chr2:136423016-136423036 (+) // chr3:35786019-35786039 (+)	21	UCACAGUGAACCGGUCUCUUU	ENST00000187397 // sense // intron // 18 /// ENST00000337271 // sense // intron // 17 /// ENST00000417925 // sense // intron // 17 /// ENST00000444190 // sense // intron // 17 /// ENST00000457165 // sense // intron // 6 /// ENST00000458225 // sense // intron // 18 /// ENST00000462173 // sense // intron // 3 /// OTTHUMT00000253334 // sense // intron // 18 /// OTTHUMT00000341609 // sense // intron …	---	miRNA-4_0	3-Dec-13	miRBase
20534284	-0.562433	100	0.6044	20534284	3.70442	1.38139	1.17889	2.54225	5.23479	2.05343	20534284	HBII-52-3_x_st	HBII-52-3	HBII-52-3	CDBox	Homo sapiens	chr15:25420074-25420155 (+)	82	GGGTCAATGATGAGAACCTTATATTGTCCTGAAGAGAGGTGATGACTTAAAAATCATGCTTAGTAGGATTACGCTGAGGCCT	---	---	miRNA-4_0	3-Dec-13	snoRNABase
20503875	-0.861488	100	0.6078	20503875	22.1737	50.5198	10.2604	26.5846	85.0264	22.6414	20503875	MIMAT0004773_st	MIMAT0004773	hsa-miR-500a-5p	miRNA	Homo sapiens	chrX:49773051-49773073 (+)	23	UAAUCCUUGCUACCUGGGUGAGA	ENST00000376088 // sense // intron // 3 /// ENST00000376091 // sense // intron // 3 /// ENST00000482218 // sense // intron // 3 /// OTTHUMT00000056542 // sense // intron // 3 /// OTTHUMT00000056543 // sense // intron // 3 /// OTTHUMT00000109349 // sense // intron // 3	hsa-mir-188 // chrX:49768109-49768194 (+) /// hsa-mir-362 // chrX:49773572-49773636 (+) /// hsa-mir-500a // chrX:49773039-49773122 (+) /// hsa-mir-501 // chrX:49774330-49774413 (+) /// hsa-mir-502 // chrX:49779206-49779291 (+) /// hsa-mir-532 // chrX:49767754-49767844 (+) /// hsa-mir-660 // chrX:49777849-49777945 (+) /// hsa-mir-500b // chrX:49775280-49775358 (+)	miRNA-4_0	3-Dec-13	miRBase
20500751	-0.363286	100	0.6099	20500751	31.0794	151.62	71.6071	288.771	51.2596	100.483	20500751	MIMAT0004599_st	MIMAT0004599	hsa-miR-143-5p	miRNA	Homo sapiens	chr5:148808507-148808528 (+)	22	GGUGCAGUGCUGCAUCUCUGGU	---	hsa-mir-143 // chr5:148808481-148808586 (+) /// hsa-mir-145 // chr5:148810209-148810296 (+)	miRNA-4_0	3-Dec-13	miRBase
20517690	-0.898505	100	0.6105	20517690	1.32851	0.829558	1.5355	1.83359	1.20147	3.376	20517690	MIMAT0016862_st	MIMAT0016862	hsa-miR-4310	miRNA	Homo sapiens	chr15:42158703-42158718 (-)	16	GCAGCAUUCAUGUCCC	ENST00000320955 // sense // intron // 36 /// OTTHUMT00000420237 // sense // intron // 36	---	miRNA-4_0	3-Dec-13	miRBase
20534139	-0.573467	100	0.6118	20534139	8.62096	9.6801	29.903	19.5205	28.0861	19.8795	20534139	ENSG00000263864_s_st	ENSG00000263864	ENSG00000263864	snoRNA	Homo sapiens	chrHSCHR6_MHC_APD:31814397-31814459 (+)	63	AGTGATGATGACCCCAGGTAACTCTGAGTGTGTCGCTGATGCCATCACCGCAGCGCTCTGACC	---	---	miRNA-4_0	3-Dec-13	Ensembl
20501295	-0.480284	100	0.6118	20501295	26.8603	23.9704	6.78488	18.5754	27.6803	37.1057	20501295	MIMAT0000762_st	MIMAT0000762	hsa-miR-324-3p	miRNA	Homo sapiens	chr17:7126627-7126646 (-)	20	ACUGCCCCAGGUGCUGCUGG	ENST00000322910 // antisense // intron // 10 /// ENST00000350303 // antisense // intron // 10 /// ENST00000356839 // antisense // intron // 11 /// ENST00000542255 // antisense // intron // 1 /// ENST00000543245 // antisense // intron // 12 /// ENST00000578579 // antisense // intron // 1 /// ENST00000578824 // antisense // intron // 1 /// ENST00000579425 // antisense // intron // 1 /// ENST0000057…	---	miRNA-4_0	3-Dec-13	miRBase
20538191	-0.573467	100	0.6118	20538191	8.62096	9.6801	29.903	19.5205	28.0861	19.8795	20538191	U48_s_st	U48	U48	CDBox	Homo sapiens	chr6:31803040-31803103 (+)	64	AGTGATGATGACCCCAGGTAACTCTTGAGTGTGTCGCTGATGCCATCACCGCAGCGCTCTGACC	---	---	miRNA-4_0	3-Dec-13	snoRNABase
20534145	-0.573467	100	0.6118	20534145	8.62096	9.6801	29.903	19.5205	28.0861	19.8795	20534145	ENSG00000264202_s_st	ENSG00000264202	ENSG00000264202	snoRNA	Homo sapiens	chrHSCHR6_MHC_COX:31790412-31790474 (+)	63	AGTGATGATGACCCCAGGTAACTCTGAGTGTGTCGCTGATGCCATCACCGCAGCGCTCTGACC	---	---	miRNA-4_0	3-Dec-13	Ensembl
20534171	-0.573467	100	0.6118	20534171	8.62096	9.6801	29.903	19.5205	28.0861	19.8795	20534171	ENSG00000265732_s_st	ENSG00000265732	ENSG00000265732	snoRNA	Homo sapiens	chrHSCHR6_MHC_QBL:31793302-31793364 (+)	63	AGTGATGATGACCCCAGGTAACTCTGAGTGTGTCGCTGATGCCATCACCGCAGCGCTCTGACC	---	---	miRNA-4_0	3-Dec-13	Ensembl
20534143	-0.573467	100	0.6118	20534143	8.62096	9.6801	29.903	19.5205	28.0861	19.8795	20534143	ENSG00000264086_s_st	ENSG00000264086	ENSG00000264086	snoRNA	Homo sapiens	chrHSCHR6_MHC_DBB:31785230-31785292 (+)	63	AGTGATGATGACCCCAGGTAACTCTGAGTGTGTCGCTGATGCCATCACCGCAGCGCTCTGACC	---	---	miRNA-4_0	3-Dec-13	Ensembl
20500424	-0.960083	100	0.6133	20500424	236.358	420.555	162.486	360.511	593.626	327.107	20500424	MIMAT0000245_st	MIMAT0000245	hsa-miR-30d-5p	miRNA	Homo sapiens	chr8:135817162-135817183 (-)	22	UGUAAACAUCCCCGACUGGAAG	---	hsa-mir-30d // chr8:135817119-135817188 (-) /// hsa-mir-30b // chr8:135812763-135812850 (-)	miRNA-4_0	3-Dec-13	miRBase
20500445	-0.592138	100	0.6134	20500445	20.3283	14.4133	4.22695	26.0985	13.0872	15.714	20500445	MIMAT0004558_st	MIMAT0004558	hsa-miR-181a-2-3p	miRNA	Homo sapiens	chr9:127454797-127454818 (+)	22	ACCACUGACCGUUGACUGUACC	ENST00000344523 // antisense // intron // 2 /// ENST00000373584 // antisense // intron // 2 /// ENST00000416460 // antisense // intron // 2 /// ENST00000429139 // sense // intron // 1 /// ENST00000487099 // antisense // intron // 2 /// OTTHUMT00000054033 // sense // intron // 1 /// OTTHUMT00000054043 // antisense // intron // 2 /// OTTHUMT00000356283 // antisense // intron // 2 /// OTTHUMT0000035…	hsa-mir-181a-2 // chr9:127454721-127454830 (+) /// hsa-mir-181b-2 // chr9:127455989-127456077 (+)	miRNA-4_0	3-Dec-13	miRBase
20533146	-0.780804	100	0.6156	20533146	1.18176	0.913696	1.00422	1.25243	1.67752	2.21193	20533146	ENSG00000221090_st	ENSG00000221090	ENSG00000221090	snoRNA	Homo sapiens	chr15:45507104-45507231 (-)	128	GGGATGTGCTCAGAGCAGGGGGCCTGAGGAATGGCTCCTCTGTTTACAACACACCCAACAGGAATCTGGGATCATTGTGACGAGAGGTACCAAAACTTGTAGGCTTCCTACGAACAAACTGTACATGT	---	---	miRNA-4_0	3-Dec-13	Ensembl
20534225	-0.636684	100	0.6169	20534225	5.55379	4.442	4.38258	5.81939	14.6207	5.41275	20534225	HBII-166_st	HBII-166	HBII-166	CDBox	Homo sapiens	chr11:46783939-46784049 (-)	111	TGTGAGAGTGATGAGTTGCACACTGGTGGAGCCATGGTATCAGGTGATACAGGCACCACTCAGTATCACCCTGGTGACAAAATCAAGTGCACAGGGGCCATCTGACTCACA	---	---	miRNA-4_0	3-Dec-13	snoRNABase
20529785	-0.481883	100	0.6174	20529785	38.8321	53.8627	66.6764	168.607	29.5319	119.008	20529785	MIMAT0031002_st	MIMAT0031002	hsa-miR-8075	miRNA	Homo sapiens	chr13:113917280-113917303 (+)	24	UGCUGAUGGCAGAUGUCGGGUCUG	ENST00000326335 // sense // intron // 19 /// ENST00000375440 // sense // intron // 19 /// ENST00000375441 // sense // intron // 19 /// ENST00000451881 // sense // intron // 19 /// ENST00000472083 // sense // intron // 4 /// OTTHUMT00000045887 // sense // intron // 19 /// OTTHUMT00000045888 // sense // intron // 19 /// OTTHUMT00000045895 // sense // intron // 4	---	miRNA-4_0	3-Dec-13	miRBase
20534288	-0.431623	100	0.6175	20534288	15.2912	3.4971	2.47663	5.93641	10.6743	8.87855	20534288	HBII-52-43_x_st	HBII-52-43	HBII-52-43	CDBox	Homo sapiens	chr15:25494345-25494426 (+)	82	GGGTCAATGATGAGAACCTTATATTGTCCTGAAGAGAGGTGATGACTTAAAAATCATGCTCAATAGGATTACGCTGAGGCCC	---	---	miRNA-4_0	3-Dec-13	snoRNABase
20534279	-0.431623	100	0.6175	20534279	15.2912	3.4971	2.47663	5.93641	10.6743	8.87855	20534279	HBII-52-36_x_st	HBII-52-36	HBII-52-36	CDBox	Homo sapiens	chr15:25481232-25481313 (+)	82	GGGTCAATGATGAGAACCTTATATTGTCCTGAAGAGAGGTGATGACTTAAAAATCATGCTCAATAGGATTACGCTGAGGCCC	---	---	miRNA-4_0	3-Dec-13	snoRNABase
20534271	-0.431623	100	0.6175	20534271	15.2912	3.4971	2.47663	5.93641	10.6743	8.87855	20534271	HBII-52-29_x_st	HBII-52-29	HBII-52-29	CDBox	Homo sapiens	chr15:25468393-25468474 (+)	82	GGGTCAATGATGAGAACCTTATATTGTCCTGAAGAGAGGTGATGACTTAAAAATCATGCTCAATAGGATTACGCTGAGGCCC	---	---	miRNA-4_0	3-Dec-13	snoRNABase
20534254	-0.431623	100	0.6175	20534254	15.2912	3.4971	2.47663	5.93641	10.6743	8.87855	20534254	HBII-52-11_x_st	HBII-52-11	HBII-52-11	CDBox	Homo sapiens	chr15:25434561-25434642 (+)	82	GGGTCAATGATGAGAACCTTATATTGTCCTGAAGAGAGGTGATGACTTAAAAATCATGCTCAATAGGATTACGCTGAGGCCC	---	---	miRNA-4_0	3-Dec-13	snoRNABase
20525017	-0.600581	100	0.6206	20525017	1.04661	0.787718	3.77359	2.84671	1.62371	2.81655	20525017	MIMAT0025472_st	MIMAT0025472	hsa-miR-6508-5p	miRNA	Homo sapiens	chr21:40818940-40818960 (+)	21	UCUAGAAAUGCAUGACCCACC	ENST00000380631 // sense // intron // 1 /// ENST00000380634 // sense // intron // 1 /// ENST00000380637 // sense // intron // 1 /// ENST00000440288 // sense // intron // 1 /// ENST00000458295 // sense // intron // 1 /// OTTHUMT00000157378 // sense // intron // 1 /// OTTHUMT00000157380 // sense // intron // 1 /// OTTHUMT00000157381 // sense // intron // 1 /// OTTHUMT00000157382 // sense // intron …	---	miRNA-4_0	3-Dec-13	miRBase
20502126	-0.304965	100	0.6212	20502126	20.9731	2.74249	8.26728	8.13879	43.9605	5.54525	20502126	MIMAT0004749_st	MIMAT0004749	hsa-miR-424-3p	miRNA	Homo sapiens	chrX:133680674-133680694 (-)	21	CAAAACGUGAGGCGCUGCUAU	ENST00000414769 // sense // exon // 1 /// ENST00000440570 // sense // exon // 1 /// ENST00000441492 // sense // exon // 1 /// OTTHUMT00000058369 // sense // exon // 1 /// OTTHUMT00000058370 // sense // exon // 1 /// OTTHUMT00000058372 // sense // exon // 1	hsa-mir-424 // chrX:133680644-133680741 (-) /// hsa-mir-450a-1 // chrX:133674371-133674461 (-) /// hsa-mir-450a-2 // chrX:133674538-133674637 (-) /// hsa-mir-503 // chrX:133680358-133680428 (-) /// hsa-mir-542 // chrX:133675371-133675467 (-) /// hsa-mir-450b // chrX:133674215-133674292 (-)	miRNA-4_0	3-Dec-13	miRBase
20500143	-0.672401	100	0.6249	20500143	14.134	3.36084	6.04564	16.2627	9.74444	7.42561	20500143	MIMAT0004495_st	MIMAT0004495	hsa-miR-22-5p	miRNA	Homo sapiens	chr17:1617246-1617267 (-)	22	AGUUCUUCAGUGGCAAGCUUUA	ENST00000334146 // sense // exon // 3 /// ENST00000362190 // sense // exon // 1 /// ENST00000570416 // sense // exon // 2 /// ENST00000571091 // sense // exon // 2 /// ENST00000571595 // sense // exon // 2 /// ENST00000573075 // sense // exon // 3 /// ENST00000573127 // sense // exon // 3 /// ENST00000574016 // sense // exon // 3 /// ENST00000574306 // sense // exon // 2 /// ENST00000575626 // se…	---	miRNA-4_0	3-Dec-13	miRBase
20517704	-0.643217	100	0.6287	20517704	4.86185	2.3048	2.84318	14.5026	2.97339	2.97339	20517704	MIMAT0016876_st	MIMAT0016876	hsa-miR-4324	miRNA	Homo sapiens	chr19:49812064-49812083 (-)	20	CCCUGAGACCCUAACCUUAA	ENST00000335875 // sense // intron // 7 /// ENST00000454748 // sense // intron // 7 /// ENST00000594180 // sense // intron // 1 /// ENST00000594917 // sense // intron // 3 /// ENST00000597969 // sense // intron // 3 /// ENST00000598221 // sense // intron // 1 /// ENST00000598828 // sense // intron // 1 /// OTTHUMT00000465503 // sense // intron // 7 /// OTTHUMT00000465504 // sense // intron // 7 /…	---	miRNA-4_0	3-Dec-13	miRBase
20503807	-0.471685	100	0.6302	20503807	10.8629	20.2443	14.4499	49.7846	12.7235	20.0436	20503807	MIMAT0004767_st	MIMAT0004767	hsa-miR-193b-5p	miRNA	Homo sapiens	chr16:14397837-14397858 (+)	22	CGGGGUUUUGAGGGCGAGAUGA	ENST00000570945 // sense // intron // 1 /// ENST00000571639 // sense // intron // 1 /// OTTHUMT00000436878 // sense // intron // 1 /// OTTHUMT00000436879 // sense // intron // 1	hsa-mir-365a // chr16:14403142-14403228 (+) /// hsa-mir-193b // chr16:14397824-14397906 (+)	miRNA-4_0	3-Dec-13	miRBase
20500163	-0.605756	100	0.6315	20500163	125.259	62.3528	14.4499	122.171	79.8234	45.9431	20500163	MIMAT0000088_st	MIMAT0000088	hsa-miR-30a-3p	miRNA	Homo sapiens	chr6:72113257-72113278 (-)	22	CUUUCAGUCGGAUGUUUGCAGC	ENST00000413945 // sense // intron // 3 /// ENST00000436803 // sense // intron // 3 /// ENST00000602823 // sense // intron // 2 /// OTTHUMT00000041155 // sense // intron // 3 /// OTTHUMT00000041167 // sense // intron // 3 /// OTTHUMT00000467928 // sense // intron // 2	---	miRNA-4_0	3-Dec-13	miRBase
20501298	-0.702476	100	0.6328	20501298	24.6	45.9359	16.0915	38.9399	47.0372	39.1841	20501298	MIMAT0000764_st	MIMAT0000764	hsa-miR-339-5p	miRNA	Homo sapiens	chr7:1062626-1062648 (-)	23	UCCCUGUCCUCCAGGAGCUCACG	ENST00000357429 // sense // intron // 2 /// ENST00000397098 // sense // intron // 2 /// ENST00000397100 // sense // intron // 2 /// ENST00000412051 // sense // intron // 1 /// ENST00000444428 // sense // intron // 1 /// ENST00000488073 // sense // intron // 2 /// ENST00000491163 // sense // intron // 2 /// OTTHUMT00000322816 // sense // intron // 2 /// OTTHUMT00000322817 // sense // intron // 2 /…	---	miRNA-4_0	3-Dec-13	miRBase
20533758	-0.494291	100	0.6369	20533758	3.11397	5.83936	6.75727	8.94924	3.31798	16.0149	20533758	ENSG00000239154_x_st	ENSG00000239154	ENSG00000239154	snoRNA	Homo sapiens	chr11:101929036-101929139 (-)	104	ATCCTTTTGTAGTTTATGAGCATGATGACTGGGTTTTCACAGGTATGTGTGAGATGTGCCATCCTCGAACCTTGTTATGATGTCGGCATATTGTCAGTCTGACA	---	---	miRNA-4_0	3-Dec-13	Ensembl
20518842	-0.377735	100	0.6446	20518842	2.59327	5.82323	10.3114	18.0081	5.38011	6.00096	20518842	MIMAT0018984_st	MIMAT0018984	hsa-miR-378h	miRNA	Homo sapiens	chr5:154209026-154209046 (+)	21	ACUGGACUUGGUGUCAGAUGG	ENST00000326080 // antisense // intron // 5 /// ENST00000423554 // antisense // intron // 5 /// ENST00000517938 // antisense // intron // 4 /// ENST00000518651 // antisense // intron // 4 /// ENST00000519258 // antisense // intron // 1 /// ENST00000519501 // antisense // intron // 5 /// ENST00000520581 // antisense // intron // 3 /// ENST00000520968 // antisense // intron // 5 /// ENST00000521518…	---	miRNA-4_0	3-Dec-13	miRBase
20533733	-0.508946	100	0.6464	20533733	1.03374	1.31111	0.9155	1.69144	0.896616	3.02976	20533733	ENSG00000239123_st	ENSG00000239123	ENSG00000239123	snoRNA	Homo sapiens	chr7:138167225-138167328 (-)	104	ATCCTTTTGTGGTTCATAAGCATGATGATCAGGTTTTCAGGCATATGTGTACGATGTGCCTCCTTCAAACTTTGTTAGGATGCTACCACGCTACCCATCTGACT	---	---	miRNA-4_0	3-Dec-13	Ensembl
20534264	-0.349217	100	0.6466	20534264	12.2735	1.91216	2.59146	3.86486	10.8447	5.36788	20534264	HBII-52-20_x_st	HBII-52-20	HBII-52-20	CDBox	Homo sapiens	chr15:25451409-25451490 (+)	82	GGGTCGATGATGAGAACCTTATATTGTCCTGAAGAGAGGTGATGACTTAAAAATCATGCTCAATAGGATTATGCTGAGGCCC	---	---	miRNA-4_0	3-Dec-13	snoRNABase
20503876	-0.459503	100	0.6473	20503876	39.2479	243.366	43.7871	99.8833	126.522	122.029	20503876	MIMAT0002871_st	MIMAT0002871	hsa-miR-500a-3p	miRNA	Homo sapiens	chrX:49773090-49773111 (+)	22	AUGCACCUGGGCAAGGAUUCUG	ENST00000376088 // sense // intron // 3 /// ENST00000376091 // sense // intron // 3 /// ENST00000482218 // sense // intron // 3 /// OTTHUMT00000056542 // sense // intron // 3 /// OTTHUMT00000056543 // sense // intron // 3 /// OTTHUMT00000109349 // sense // intron // 3	hsa-mir-188 // chrX:49768109-49768194 (+) /// hsa-mir-362 // chrX:49773572-49773636 (+) /// hsa-mir-500a // chrX:49773039-49773122 (+) /// hsa-mir-501 // chrX:49774330-49774413 (+) /// hsa-mir-502 // chrX:49779206-49779291 (+) /// hsa-mir-532 // chrX:49767754-49767844 (+) /// hsa-mir-660 // chrX:49777849-49777945 (+) /// hsa-mir-500b // chrX:49775280-49775358 (+)	miRNA-4_0	3-Dec-13	miRBase
20533454	-0.630803	100	0.6473	20533454	1.87384	0.956675	1.37716	4.62808	1.56104	1.25976	20533454	ENSG00000238690_st	ENSG00000238690	ENSG00000238690	snoRNA	Homo sapiens	chr2:57243196-57243299 (-)	104	ATATTTTTGTGATTCATAAGTATAATGATGGAGTTTTCAAATTCACGTGTGTGATGTGCCCCCCTCAAACCTCTTTATGATGTCAGCATATTGCTCATCTGACA	---	---	miRNA-4_0	3-Dec-13	Ensembl
20500737	-0.276937	100	0.6505	20500737	96.6514	27.5375	44.3689	24.5561	361.295	48.3627	20500737	MIMAT0000426_st	MIMAT0000426	hsa-miR-132-3p	miRNA	Homo sapiens	chr17:1953223-1953244 (-)	22	UAACAGUCUACAGCCAUGGUCG	---	hsa-mir-212 // chr17:1953565-1953674 (-) /// hsa-mir-132 // chr17:1953202-1953302 (-)	miRNA-4_0	3-Dec-13	miRBase
20529139	-0.417311	100	0.6515	20529139	101.46	89.6762	52.4901	474.432	48.196	75.5293	20529139	MIMAT0030422_st	MIMAT0030422	hsa-miR-7847-3p	miRNA	Homo sapiens	chr11:1901335-1901355 (+)	21	CGUGGAGGACGAGGAGGAGGC	ENST00000311604 // sense // 3UTR // 2 /// ENST00000381775 // sense // 3UTR // 3 /// ENST00000405957 // sense // 3UTR // 2 /// ENST00000406638 // sense // 3UTR // 2 /// ENST00000417766 // sense // 3UTR // 2 /// ENST00000418975 // sense // 3UTR // 2 /// ENST00000421485 // sense // 3UTR // 2 /// ENST00000429923 // sense // 3UTR // 2 /// ENST00000432093 // sense // 3UTR // 2 /// ENST00000446808 // se…	---	miRNA-4_0	3-Dec-13	miRBase
20501176	-0.733097	100	0.6528	20501176	321.426	475.863	262.696	705.662	598.031	342.196	20501176	MIMAT0000689_st	MIMAT0000689	hsa-miR-99b-5p	miRNA	Homo sapiens	chr19:52195871-52195892 (+)	22	CACCCGUAGAACCGACCUUGCG	ENST00000602324 // antisense // intron // 1 /// OTTHUMT00000467329 // antisense // intron // 1	hsa-let-7e // chr19:52196039-52196117 (+) /// hsa-mir-125a // chr19:52196507-52196592 (+) /// hsa-mir-99b // chr19:52195865-52195934 (+)	miRNA-4_0	3-Dec-13	miRBase
20521785	-0.365764	100	0.653	20521785	295.877	55.8829	117.486	101.388	235.385	292.361	20521785	MIMAT0022259_st	MIMAT0022259	hsa-miR-5100	miRNA	Homo sapiens	chr10:43493078-43493099 (+)	22	UUCAGAUCCCAGCGGUGCCUCU	---	---	miRNA-4_0	3-Dec-13	miRBase
20503106	-0.158357	100	0.6537	20503106	1.2059	19.6991	2.51615	159.366	1.37745	0.97495	20503106	MIMAT0004762_st	MIMAT0004762	hsa-miR-486-3p	miRNA	Homo sapiens	chr8:41517961-41517981 (-)	21	CGGGGCAGCUCAGUACAGGAU	ENST00000265709 // antisense // intron // 42 /// ENST00000289734 // antisense // intron // 42 /// ENST00000314214 // antisense // intron // 4 /// ENST00000347528 // antisense // intron // 41 /// ENST00000348036 // antisense // intron // 2 /// ENST00000352337 // antisense // intron // 41 /// ENST00000379758 // antisense // intron // 40 /// ENST00000396942 // antisense // intron // 42 /// ENST00000…	hsa-mir-486 // chr8:41517959-41518026 (-) /// hsa-mir-486-2 // chr8:41517962-41518025 (+)	miRNA-4_0	3-Dec-13	miRBase
20538111	-0.284044	100	0.6547	20538111	10.0015	1.79569	8.69645	4.50885	24.1296	5.116	20538111	SNORD121B_st	SNORD121B	SNORD121B	CDBox	Homo sapiens	chr9:33934295-33934373 (-)	79	TGGAAAAGACAATGATGTTTTATTTCCAAGCACATATCTGAGTTGTATGTGTGGACAGCACTGAGACTGAGTCTTTCCA	---	---	miRNA-4_0	3-Dec-13	snoRNABase
20538112	-0.294944	100	0.6588	20538112	6.23026	1.32851	6.7657	3.27651	15.3004	3.90679	20538112	SNORD121B_x_st	SNORD121B	SNORD121B	CDBox	Homo sapiens	chr9:33934295-33934373 (-)	79	TGGAAAAGACAATGATGTTTTATTTCCAAGCACATATCTGAGTTGTATGTGTGGACAGCACTGAGACTGAGTCTTTCCA	---	---	miRNA-4_0	3-Dec-13	snoRNABase
20534255	-0.366078	100	0.6597	20534255	16.2276	3.71088	2.47663	5.95397	8.1914	10.6524	20534255	HBII-52-12_x_st	HBII-52-12	HBII-52-12	CDBox	Homo sapiens	chr15:25436563-25436644 (+)	82	GGGTCGATGATGAGAACCTTATATTGTCCTGAAGAGAGGTGATGACTTAAAAATCATGCTCAATAGGATTACGCTGAGGCCC	---	---	miRNA-4_0	3-Dec-13	snoRNABase
20534297	-0.366078	100	0.6597	20534297	16.2276	3.71088	2.47663	5.95397	8.1914	10.6524	20534297	HBII-52-9_x_st	HBII-52-9	HBII-52-9	CDBox	Homo sapiens	chr15:25430778-25430859 (+)	82	GGGTCGATGATGAGAACCTTATATTGTCCTGAAGAGAGGTGATGACTTAAAAATCATGCTCAATAGGATTACGCTGAGGCCC	---	---	miRNA-4_0	3-Dec-13	snoRNABase
20503808	-0.45908	100	0.661	20503808	86.3627	223.407	121.485	284.82	132.863	214.495	20503808	MIMAT0002819_st	MIMAT0002819	hsa-miR-193b-3p	miRNA	Homo sapiens	chr16:14397874-14397895 (+)	22	AACUGGCCCUCAAAGUCCCGCU	ENST00000570945 // sense // intron // 1 /// ENST00000571639 // sense // intron // 1 /// OTTHUMT00000436878 // sense // intron // 1 /// OTTHUMT00000436879 // sense // intron // 1	hsa-mir-365a // chr16:14403142-14403228 (+) /// hsa-mir-193b // chr16:14397824-14397906 (+)	miRNA-4_0	3-Dec-13	miRBase
20538124	-0.337887	100	0.6626	20538124	26.9056	4.12931	26.7983	12.3206	29.7382	27.932	20538124	U105B_st	U105B	U105B	CDBox	Homo sapiens	chr19:10220433-10220511 (+)	79	CCACATGCGGCTGATGACAGCACTTCTGCTGAGACGCTGTGATTGCTCTGTCCAAAGTAAACGCCCTGACGCACTGTGG	---	---	miRNA-4_0	3-Dec-13	snoRNABase
20534270	-0.37647	100	0.6664	20534270	15.8623	3.6424	2.47663	6.30875	8.46558	9.05344	20534270	HBII-52-26_x_st	HBII-52-26	HBII-52-26	CDBox	Homo sapiens	chr15:25463764-25463845 (+)	82	GGGTCAGTGATGAGAACCTTATATTGTCCTGAAGAGAGGTGATGACTTAAAAATCATGCTCAATAGGATTACGCTGAGGCCC	---	---	miRNA-4_0	3-Dec-13	snoRNABase
20518446	-0.291162	100	0.6682	20518446	2.32293	12.3613	5.49091	16.161	2.96414	11.032	20518446	MIMAT0018196_st	MIMAT0018196	hsa-miR-3921	miRNA	Homo sapiens	chr3:99683169-99683191 (-)	23	UCUCUGAGUACCAUAUGCCUUGU	ENST00000331335 // sense // intron // 1 /// ENST00000354552 // sense // intron // 1 /// ENST00000398326 // sense // intron // 1 /// ENST00000421999 // antisense // intron // 1 /// ENST00000463526 // antisense // intron // 1 /// ENST00000491299 // antisense // intron // 1 /// ENST00000496116 // antisense // intron // 1 /// OTTHUMT00000353060 // antisense // intron // 1 /// OTTHUMT00000353061 // an…	---	miRNA-4_0	3-Dec-13	miRBase
20503102	-0.435173	100	0.6698	20503102	6.81135	11.8608	3.19613	5.60449	11.4094	13.4411	20503102	MIMAT0002174_st	MIMAT0002174	hsa-miR-484	miRNA	Homo sapiens	chr16:15737158-15737179 (+)	22	UCAGGCUCAGUCCCCUCCCGAU	ENST00000396353 // sense // 3UTR // 1 /// ENST00000396355 // sense // 3UTR // 1 /// OTTHUMT00000252133 // sense // 3UTR // 1	---	miRNA-4_0	3-Dec-13	miRBase
20501182	-0.657551	100	0.6703	20501182	72.9047	150.696	53.3519	72.3913	258.394	104.029	20501182	MIMAT0000692_st	MIMAT0000692	hsa-miR-30e-5p	miRNA	Homo sapiens	chr1:41220043-41220064 (+)	22	UGUAAACAUCCUUGACUGGAAG	ENST00000308733 // sense // intron // 4 /// ENST00000372651 // sense // intron // 5 /// ENST00000372652 // sense // intron // 5 /// ENST00000372653 // sense // intron // 10 /// ENST00000372654 // sense // intron // 6 /// ENST00000372669 // sense // intron // 5 /// ENST00000414185 // sense // intron // 1 /// ENST00000416859 // sense // intron // 3 /// ENST00000424419 // sense // intron // 2 /// EN…	hsa-mir-30c-1 // chr1:41222956-41223044 (+) /// hsa-mir-30e // chr1:41220027-41220118 (+)	miRNA-4_0	3-Dec-13	miRBase
20505787	-0.517882	100	0.6708	20505787	45.5625	38.2082	30.0069	68.0378	30.0056	84.7653	20505787	MIMAT0004945_st	MIMAT0004945	hsa-miR-744-5p	miRNA	Homo sapiens	chr17:11985226-11985247 (+)	22	UGCGGGGCUAGGGCUAACAGCA	ENST00000353533 // sense // intron // 3 /// ENST00000415385 // sense // intron // 4 /// ENST00000538465 // sense // intron // 1 /// ENST00000579089 // sense // intron // 1 /// ENST00000581941 // sense // intron // 2 /// ENST00000582183 // sense // intron // 1 /// ENST00000582897 // sense // intron // 3 /// ENST00000602305 // sense // intron // 1 /// ENST00000602375 // sense // intron // 2 /// ENS…	---	miRNA-4_0	3-Dec-13	miRBase
20534269	-0.470325	100	0.6772	20534269	4.17691	1.49936	2.77197	3.0829	4.82818	3.75575	20534269	HBII-52-25_x_st	HBII-52-25	HBII-52-25	CDBox	Homo sapiens	chr15:25460688-25460769 (+)	82	AGGTCGATTATGAGAACCTTATATTGTCCTGAAGAGAGGTGATGACTTAAAAATCATGCCCAATAGGATTACGCTGAGGCCC	---	---	miRNA-4_0	3-Dec-13	snoRNABase
20501286	-0.702715	100	0.6783	20501286	526.194	977.255	599.858	865.135	1069.15	1068.4	20501286	MIMAT0004697_st	MIMAT0004697	hsa-miR-151a-5p	miRNA	Homo sapiens	chr8:141742722-141742742 (-)	21	UCGAGGAGCUCACAGUCUAGU	ENST00000340930 // sense // intron // 22 /// ENST00000395218 // sense // intron // 22 /// ENST00000517887 // sense // intron // 21 /// ENST00000518509 // sense // intron // 4 /// ENST00000519419 // sense // intron // 22 /// ENST00000519465 // sense // intron // 8 /// ENST00000519654 // sense // intron // 20 /// ENST00000519993 // sense // intron // 22 /// ENST00000521029 // sense // intron // 3 /…	---	miRNA-4_0	3-Dec-13	miRBase
20533757	-0.354302	100	0.6796	20533757	20.0409	56.0731	56.3952	51.44	20.9731	187.166	20533757	ENSG00000239154_st	ENSG00000239154	ENSG00000239154	snoRNA	Homo sapiens	chr11:101929036-101929139 (-)	104	ATCCTTTTGTAGTTTATGAGCATGATGACTGGGTTTTCACAGGTATGTGTGAGATGTGCCATCCTCGAACCTTGTTATGATGTCGGCATATTGTCAGTCTGACA	---	---	miRNA-4_0	3-Dec-13	Ensembl
20533893	-0.620297	100	0.6798	20533893	1.18696	1.30754	1.237	1.83359	1.28339	2.59714	20533893	ENSG00000252170_x_st	ENSG00000252170	ENSG00000252170	snoRNA	Homo sapiens	chr3:121964613-121964684 (+)	72	TGGACCAATAATGAGGATGTATCACCAACAAAGGATTATGATTAATCCAATTTTGTGCACCTGCGGTCCAAT	---	---	miRNA-4_0	3-Dec-13	Ensembl
20500765	-0.761821	100	0.6844	20500765	882.818	854.744	665.196	1295.88	1054.52	1145.76	20500765	MIMAT0000443_st	MIMAT0000443	hsa-miR-125a-5p	miRNA	Homo sapiens	chr19:52196521-52196544 (+)	24	UCCCUGAGACCCUUUAACCUGUGA	ENST00000602324 // antisense // exon // 1 /// OTTHUMT00000467329 // antisense // exon // 1	hsa-let-7e // chr19:52196039-52196117 (+) /// hsa-mir-125a // chr19:52196507-52196592 (+) /// hsa-mir-99b // chr19:52195865-52195934 (+)	miRNA-4_0	3-Dec-13	miRBase
20501235	-0.827309	100	0.6846	20501235	1.0039	0.950946	0.907136	1.42455	1.54975	1.22276	20501235	MIMAT0000727_st	MIMAT0000727	hsa-miR-374a-5p	miRNA	Homo sapiens	chrX:73507160-73507181 (-)	22	UUAUAAUACAACCUGAUAAGUG	ENST00000418855 // sense // intron // 1 /// ENST00000423992 // sense // intron // 1 /// ENST00000429124 // sense // intron // 1 /// ENST00000430772 // sense // intron // 1 /// ENST00000455395 // sense // intron // 1 /// ENST00000602420 // sense // intron // 1 /// ENST00000602576 // sense // intron // 1 /// ENST00000602776 // sense // intron // 1 /// ENST00000602812 // sense // intron // 1 /// ENS…	hsa-mir-374a // chrX:73507121-73507192 (-) /// hsa-mir-545 // chrX:73506939-73507044 (-)	miRNA-4_0	3-Dec-13	miRBase
20501177	-0.39588	100	0.6867	20501177	15.9261	4.72364	4.35616	9.21693	18.2049	6.03063	20501177	MIMAT0004678_st	MIMAT0004678	hsa-miR-99b-3p	miRNA	Homo sapiens	chr19:52195909-52195930 (+)	22	CAAGCUCGUGUCUGUGGGUCCG	ENST00000602324 // antisense // intron // 1 /// OTTHUMT00000467329 // antisense // intron // 1	hsa-let-7e // chr19:52196039-52196117 (+) /// hsa-mir-125a // chr19:52196507-52196592 (+) /// hsa-mir-99b // chr19:52195865-52195934 (+)	miRNA-4_0	3-Dec-13	miRBase
20533559	-0.420364	100	0.6928	20533559	2.28231	2.47462	3.98285	7.18019	1.52574	6.1761	20533559	ENSG00000238852_st	ENSG00000238852	ENSG00000238852	snoRNA	Homo sapiens	chr2:223562615-223562719 (-)	105	GTCCTTCTGTAGTTCATGAGCGTGAAGATTGGGTGCTCACGGGCACATGTGAAATGTGCCACCCTCTGAACCTTGTTACAACATCGGCACATTACCCATCTGACC	---	---	miRNA-4_0	3-Dec-13	Ensembl
20500795	-0.462159	100	0.6937	20500795	90.2785	189.766	72.7263	231.28	130.065	124.056	20500795	MIMAT0004614_st	MIMAT0004614	hsa-miR-193a-5p	miRNA	Homo sapiens	chr17:29887035-29887056 (+)	22	UGGGUCUUUGCGGGCGAGAUGA	---	---	miRNA-4_0	3-Dec-13	miRBase
20519542	-0.477745	100	0.6943	20519542	1.46999	1.86339	1.47853	2.67725	1.31803	3.42952	20519542	MIMAT0019824_st	MIMAT0019824	hsa-miR-4715-5p	miRNA	Homo sapiens	chr15:26093942-26093963 (-)	22	AAGUUGGCUGCAGUUAAGGUGG	ENST00000356865 // sense // intron // 1 /// ENST00000389967 // sense // intron // 4 /// ENST00000553577 // sense // intron // 1 /// ENST00000555815 // sense // intron // 2 /// OTTHUMT00000414830 // sense // intron // 1 /// OTTHUMT00000414831 // sense // intron // 2 /// OTTHUMT00000414834 // sense // intron // 4 /// OTTHUMT00000414835 // sense // intron // 1	---	miRNA-4_0	3-Dec-13	miRBase
20533315	-0.783608	100	0.6961	20533315	1.32851	1.36884	1.73806	2.11138	1.98229	2.23852	20533315	ENSG00000238483_st	ENSG00000238483	ENSG00000238483	snoRNA	Homo sapiens	chr13:46809805-46809908 (-)	104	ATCCTTTAGTAGTTCATAAGCATGATGATTGGCTTTTTATGCTCATGAATAAAATATGCCTCCCTCAAGCCTTTTTATGACATTGGCACATTACCCATCTGACG	---	---	miRNA-4_0	3-Dec-13	Ensembl
20534107	-0.657455	100	0.6972	20534107	1.01714	1.28651	1.1746	1.09544	2.25801	1.83359	20534107	ENSG00000253065_st	ENSG00000253065	ENSG00000253065	snoRNA	Homo sapiens	chr5:167460096-167460210 (-)	115	AGCACTTGTGTTTGCTTTTGTTTGACTTGTGGACAAAGACTTATAGTAGACAGGCACGAAAAAATAAATCCTCTTTTGCAACCCATGAGTTGTTATACATGCAAGAAGGAATATT	---	---	miRNA-4_0	3-Dec-13	Ensembl
20504559	-0.231125	100	0.6973	20504559	16.4676	7.18522	9.2482	2.81664	13.4309	85.3344	20504559	MIMAT0005458_st	MIMAT0005458	hsa-miR-1224-5p	miRNA	Homo sapiens	chr3:183959193-183959211 (+)	19	GUGAGGACUCGGGAGGUGG	ENST00000273794 // sense // intron // 16 /// ENST00000426955 // sense // intron // 18 /// ENST00000444495 // sense // intron // 15 /// ENST00000461141 // sense // intron // 13 /// OTTHUMT00000346004 // sense // intron // 18 /// OTTHUMT00000346005 // sense // intron // 13 /// OTTHUMT00000346009 // sense // intron // 16 /// OTTHUMT00000346333 // sense // intron // 15	---	miRNA-4_0	3-Dec-13	miRBase
20520208	-0.381147	100	0.6975	20520208	12.9755	12.1041	9.02309	17.6529	6.95352	34.0222	20520208	MIMAT0021033_st	MIMAT0021033	hsa-miR-5006-5p	miRNA	Homo sapiens	chr13:42142491-42142511 (-)	21	UUGCCAGGGCAGGAGGUGGAA	ENST00000379310 // sense // exon // 45 /// OTTHUMT00000354828 // sense // exon // 45	---	miRNA-4_0	3-Dec-13	miRBase
20532687	-0.410464	100	0.6992	20532687	1.84496	1.01226	1.81971	2.17315	3.54019	1.2923	20532687	ACA50_st	ACA50	ACA50	HAcaBox	Homo sapiens	chr16:58593700-58593835 (-)	136	AAGCACTGCCTTTGAACCTGATGTGTCTTGTTTGTAGCTTCACGGGCCAAGCAACAGTGCTAGAGCATAACGACTTGTTATAACTGGGGCTCTTCAGCTCTCAACTGAACTGCTCTTTTAAAAACAAGGTACATTT	---	---	miRNA-4_0	3-Dec-13	snoRNABase
20518852	-0.434192	100	0.6993	20518852	93.1932	132.011	107.218	301.481	151.585	84.4109	20518852	MIMAT0018994_st	MIMAT0018994	hsa-miR-4467	miRNA	Homo sapiens	chr7:102111919-102111940 (+)	22	UGGCGGCGGUAGUUAUGGGCUU	ENST00000292616 // sense // intron // 11 /// ENST00000468175 // sense // intron // 2 /// ENST00000473880 // sense // exon // 7 /// OTTHUMT00000349493 // sense // intron // 11 /// OTTHUMT00000349494 // sense // exon // 7 /// OTTHUMT00000349501 // sense // intron // 2	hsa-mir-4467 // chr7:102111916-102111978 (+) /// hsa-mir-5090 // chr7:102106189-102106273 (+)	miRNA-4_0	3-Dec-13	miRBase
20523000	-0.525256	100	0.7015	20523000	113.398	191.254	74.9126	254.363	166.686	111.004	20523000	MIMAT0023693_st	MIMAT0023693	hsa-miR-6068	miRNA	Homo sapiens	chr1:63792635-63792655 (-)	21	CCUGCGAGUCUCCGGCGGUGG	---	---	miRNA-4_0	3-Dec-13	miRBase
20534293	-0.480078	100	0.7033	20534293	7.58456	2.74851	4.43957	5.61537	6.00402	7.88983	20534293	HBII-52-5_x_st	HBII-52-5	HBII-52-5	CDBox	Homo sapiens	chr15:25423885-25423966 (+)	82	GGATCGATGATGAGAACCTTATATTGTCCTGAAGAGAGGTGATGACTTAAAAATCATGCTCAATAGGATTACGCTGAGGCCC	---	---	miRNA-4_0	3-Dec-13	snoRNABase
20534233	-0.667134	100	0.7048	20534233	20.2924	28.5386	28.9726	31.7733	46.8435	32.1949	20534233	HBII-239_st	HBII-239	HBII-239	CDBox	Homo sapiens	chr16:71792305-71792390 (-)	86	TGTGTGTTGGAGGATGAAAGTACGGAGTGATCCATCGGCTAAGTGTCTTGTCACAATGCTGACACTCAAACTGCTGACAGCACACG	---	---	miRNA-4_0	3-Dec-13	snoRNABase
20504554	-0.382772	100	0.7079	20504554	1.97521	4.09062	2.47733	2.9137	2.37597	8.15032	20504554	MIMAT0026636_st	MIMAT0026636	hsa-miR-668-5p	miRNA	Homo sapiens	chr14:101521601-101521619 (+)	19	UGCGCCUCGGGUGAGCAUG	---	hsa-mir-134 // chr14:101521024-101521096 (+) /// hsa-mir-154 // chr14:101526092-101526175 (+) /// hsa-mir-377 // chr14:101528387-101528455 (+) /// hsa-mir-381 // chr14:101512257-101512331 (+) /// hsa-mir-382 // chr14:101520643-101520718 (+) /// hsa-mir-485 // chr14:101521756-101521828 (+) /// hsa-mir-487a // chr14:101518783-101518862 (+) /// hsa-mir-496 // chr14:101526910-101527011 (+) /// hsa-mi…	miRNA-4_0	3-Dec-13	miRBase
20500144	-0.558464	100	0.7087	20500144	685.375	988.364	724.544	1054.81	1923.36	679.604	20500144	MIMAT0000077_st	MIMAT0000077	hsa-miR-22-3p	miRNA	Homo sapiens	chr17:1617208-1617229 (-)	22	AAGCUGCCAGUUGAAGAACUGU	ENST00000334146 // sense // exon // 3 /// ENST00000362190 // sense // exon // 1 /// ENST00000570416 // sense // exon // 2 /// ENST00000571091 // sense // exon // 2 /// ENST00000571595 // sense // exon // 2 /// ENST00000573075 // sense // exon // 3 /// ENST00000573127 // sense // exon // 3 /// ENST00000574016 // sense // exon // 3 /// ENST00000574306 // sense // exon // 2 /// ENST00000575626 // se…	---	miRNA-4_0	3-Dec-13	miRBase
20500159	-0.618708	100	0.7096	20500159	105.452	126.846	162.696	194.304	177.627	176.458	20500159	MIMAT0004502_st	MIMAT0004502	hsa-miR-28-3p	miRNA	Homo sapiens	chr3:188406622-188406643 (+)	22	CACUAGAUUGUGAGCUCCUGGA	ENST00000312675 // sense // intron // 6 /// ENST00000415906 // sense // intron // 1 /// ENST00000448637 // sense // intron // 6 /// ENST00000471917 // sense // intron // 2 /// ENST00000543006 // sense // intron // 6 /// OTTHUMT00000344030 // sense // intron // 6 /// OTTHUMT00000344031 // sense // intron // 6 /// OTTHUMT00000344045 // sense // intron // 2 /// OTTHUMT00000344048 // sense // intron …	---	miRNA-4_0	3-Dec-13	miRBase
20503809	-0.344596	100	0.7099	20503809	129.029	498.957	124.318	370.945	216.62	278.414	20503809	MIMAT0002820_st	MIMAT0002820	hsa-miR-497-5p	miRNA	Homo sapiens	chr17:6921298-6921318 (-)	21	CAGCAGCACACUGUGGUUUGU	ENST00000443997 // sense // intron // 1 /// ENST00000572453 // sense // exon // 1 /// ENST00000572547 // sense // intron // 1 /// OTTHUMT00000450298 // sense // intron // 1 /// OTTHUMT00000450299 // sense // intron // 1 /// OTTHUMT00000450300 // sense // exon // 1	hsa-mir-195 // chr17:6920934-6921020 (-) /// hsa-mir-497 // chr17:6921230-6921341 (-)	miRNA-4_0	3-Dec-13	miRBase
20518834	-0.598275	100	0.71	20518834	1299.74	1074.36	1522.6	2306.03	1083.34	2378.03	20518834	MIMAT0018976_st	MIMAT0018976	hsa-miR-4454	miRNA	Homo sapiens	chr4:164014759-164014778 (-)	20	GGAUCCGAGUCACGGCACCA	---	---	miRNA-4_0	3-Dec-13	miRBase
20500154	-0.635653	100	0.7138	20500154	17.8761	49.4947	14.4499	32.1572	57.8627	18.896	20500154	MIMAT0000083_st	MIMAT0000083	hsa-miR-26b-5p	miRNA	Homo sapiens	chr2:219267380-219267400 (+)	21	UUCAAGUAAUUCAGGAUAGGU	ENST00000273062 // sense // intron // 4 /// ENST00000428361 // sense // intron // 4 /// ENST00000443891 // sense // intron // 4 /// ENST00000452977 // sense // intron // 4 /// ENST00000464255 // sense // intron // 4 /// ENST00000473420 // sense // intron // 4 /// ENST00000482272 // sense // intron // 3 /// ENST00000488627 // sense // intron // 4 /// ENST00000491064 // sense // intron // 4 /// ENS…	---	miRNA-4_0	3-Dec-13	miRBase
20504431	-0.454847	100	0.7144	20504431	38.3693	94.5413	18.6172	27.9518	157.76	42.0004	20504431	MIMAT0003338_st	MIMAT0003338	hsa-miR-660-5p	miRNA	Homo sapiens	chrX:49777864-49777885 (+)	22	UACCCAUUGCAUAUCGGAGUUG	ENST00000376088 // sense // intron // 3 /// ENST00000376091 // sense // intron // 3 /// ENST00000482218 // sense // intron // 3 /// OTTHUMT00000056542 // sense // intron // 3 /// OTTHUMT00000056543 // sense // intron // 3 /// OTTHUMT00000109349 // sense // intron // 3	hsa-mir-188 // chrX:49768109-49768194 (+) /// hsa-mir-362 // chrX:49773572-49773636 (+) /// hsa-mir-500a // chrX:49773039-49773122 (+) /// hsa-mir-501 // chrX:49774330-49774413 (+) /// hsa-mir-502 // chrX:49779206-49779291 (+) /// hsa-mir-660 // chrX:49777849-49777945 (+) /// hsa-mir-500b // chrX:49775280-49775358 (+)	miRNA-4_0	3-Dec-13	miRBase
20529134	-0.28293	100	0.7148	20529134	2.91237	1.45385	1.83359	1.13536	8.50095	2.20274	20529134	MIMAT0030417_st	MIMAT0030417	hsa-miR-6516-5p	miRNA	Homo sapiens	chr17:75085510-75085531 (+)	22	UUUGCAGUAACAGGUGUGAGCA	ENST00000366365 // sense // exon // 2 /// ENST00000392476 // sense // intron // 2 /// ENST00000430767 // sense // intron // 1 /// ENST00000434411 // sense // intron // 2 /// ENST00000515981 // sense // exon // 1 /// ENST00000561633 // sense // intron // 2 /// ENST00000561721 // sense // intron // 2 /// ENST00000564414 // sense // intron // 2 /// ENST00000564509 // sense // intron // 1 /// ENST000…	---	miRNA-4_0	3-Dec-13	miRBase
20500423	-0.273429	100	0.7161	20500423	13.657	2.32618	2.1171	4.33271	12.5028	3.38035	20500423	MIMAT0004550_st	MIMAT0004550	hsa-miR-30c-2-3p	miRNA	Homo sapiens	chr6:72086667-72086688 (-)	22	CUGGGAGAAGGCUGUUUACUCU	ENST00000413945 // sense // intron // 3 /// ENST00000436803 // sense // intron // 3 /// ENST00000602823 // sense // intron // 2 /// OTTHUMT00000041155 // sense // intron // 3 /// OTTHUMT00000041167 // sense // intron // 3 /// OTTHUMT00000467928 // sense // intron // 2	---	miRNA-4_0	3-Dec-13	miRBase
20515632	-0.660226	100	0.7168	20515632	1.35335	1.12429	1.35335	1.54556	1.66366	2.17415	20515632	MIMAT0015076_st	MIMAT0015076	hsa-miR-3192-5p	miRNA	Homo sapiens	chr20:18451268-18451290 (+)	23	UCUGGGAGGUUGUAGCAGUGGAA	ENST00000377603 // sense // intron // 2 /// ENST00000462997 // sense // intron // 2 /// ENST00000475192 // sense // intron // 2 /// ENST00000489753 // sense // intron // 1 /// ENST00000497333 // sense // intron // 1 /// OTTHUMT00000078170 // sense // intron // 2 /// OTTHUMT00000078173 // sense // intron // 1 /// OTTHUMT00000078174 // sense // intron // 1 /// OTTHUMT00000127748 // sense // intron …	---	miRNA-4_0	3-Dec-13	miRBase
20503880	-0.361774	100	0.7203	20503880	43.196	291.863	71.1966	127.305	155.035	121.688	20503880	MIMAT0004775_st	MIMAT0004775	hsa-miR-502-3p	miRNA	Homo sapiens	chrX:49779257-49779278 (+)	22	AAUGCACCUGGGCAAGGAUUCA	ENST00000376088 // sense // intron // 3 /// ENST00000376091 // sense // intron // 3 /// ENST00000482218 // sense // intron // 3 /// OTTHUMT00000056542 // sense // intron // 3 /// OTTHUMT00000056543 // sense // intron // 3 /// OTTHUMT00000109349 // sense // intron // 3	hsa-mir-362 // chrX:49773572-49773636 (+) /// hsa-mir-500a // chrX:49773039-49773122 (+) /// hsa-mir-501 // chrX:49774330-49774413 (+) /// hsa-mir-502 // chrX:49779206-49779291 (+) /// hsa-mir-660 // chrX:49777849-49777945 (+) /// hsa-mir-500b // chrX:49775280-49775358 (+)	miRNA-4_0	3-Dec-13	miRBase
20500796	-0.279042	100	0.7221	20500796	4.62808	53.4349	9.97884	22.3437	18.419	15.9232	20500796	MIMAT0000459_st	MIMAT0000459	hsa-miR-193a-3p	miRNA	Homo sapiens	chr17:29887069-29887090 (+)	22	AACUGGCCUACAAAGUCCCAGU	---	---	miRNA-4_0	3-Dec-13	miRBase
20518930	-0.262818	100	0.7236	20518930	4.26265	0.995576	4.89534	6.30589	5.58538	1.55654	20518930	MIMAT0019068_st	MIMAT0019068	hsa-miR-4529-3p	miRNA	Homo sapiens	chr18:53146501-53146521 (+)	21	AUUGGACUGCUGAUGGCCCGU	ENST00000354452 // antisense // intron // 3 /// ENST00000356073 // antisense // intron // 3 /// ENST00000398339 // antisense // intron // 4 /// ENST00000537578 // antisense // intron // 2 /// ENST00000540999 // antisense // intron // 2 /// ENST00000543082 // antisense // intron // 1 /// ENST00000562543 // antisense // intron // 3 /// ENST00000562847 // antisense // intron // 3 /// ENST00000563824…	---	miRNA-4_0	3-Dec-13	miRBase
20503878	-0.428844	100	0.7251	20503878	29.3589	122.928	20.8885	49.0246	86.2601	46.7703	20503878	MIMAT0004774_st	MIMAT0004774	hsa-miR-501-3p	miRNA	Homo sapiens	chrX:49774380-49774401 (+)	22	AAUGCACCCGGGCAAGGAUUCU	ENST00000376088 // sense // intron // 3 /// ENST00000376091 // sense // intron // 3 /// ENST00000482218 // sense // intron // 3 /// OTTHUMT00000056542 // sense // intron // 3 /// OTTHUMT00000056543 // sense // intron // 3 /// OTTHUMT00000109349 // sense // intron // 3	hsa-mir-188 // chrX:49768109-49768194 (+) /// hsa-mir-362 // chrX:49773572-49773636 (+) /// hsa-mir-500a // chrX:49773039-49773122 (+) /// hsa-mir-501 // chrX:49774330-49774413 (+) /// hsa-mir-502 // chrX:49779206-49779291 (+) /// hsa-mir-532 // chrX:49767754-49767844 (+) /// hsa-mir-660 // chrX:49777849-49777945 (+) /// hsa-mir-500b // chrX:49775280-49775358 (+)	miRNA-4_0	3-Dec-13	miRBase
20534262	-0.501752	100	0.7252	20534262	1.03503	0.852074	1.398	1.32769	1.83359	1.32769	20534262	HBII-52-19_x_st	HBII-52-19	HBII-52-19	CDBox	Homo sapiens	chr15:25449504-25449585 (+)	82	GGGTCGATGATGAGAACCTTATATTGTCCTGAAGAGAGGTGATGACTTAAAAATCATTCTCAAAAGGATTATGCTGAGGCCC	---	---	miRNA-4_0	3-Dec-13	snoRNABase
20534261	-0.501752	100	0.7252	20534261	1.03503	0.852074	1.398	1.32769	1.83359	1.32769	20534261	HBII-52-18_x_st	HBII-52-18	HBII-52-18	CDBox	Homo sapiens	chr15:25448374-25448455 (+)	82	GGGTCGATGATGAGAACCTTATATTGTCCTGAAGAGAGGTGATGACTTAAAAATCATTCTCAAAAGGATTATGCTGAGGCCC	---	---	miRNA-4_0	3-Dec-13	snoRNABase
20534260	-0.501752	100	0.7252	20534260	1.03503	0.852074	1.398	1.32769	1.83359	1.32769	20534260	HBII-52-17_x_st	HBII-52-17	HBII-52-17	CDBox	Homo sapiens	chr15:25446470-25446551 (+)	82	GGGTCGATGATGAGAACCTTATATTGTCCTGAAGAGAGGTGATGACTTAAAAATCATTCTCAAAAGGATTATGCTGAGGCCC	---	---	miRNA-4_0	3-Dec-13	snoRNABase
20500797	-0.205505	100	0.7267	20500797	187.344	376.015	25.586	34.0609	3689.89	37.3627	20500797	MIMAT0000460_st	MIMAT0000460	hsa-miR-194-5p	miRNA	Homo sapiens	chr1:220291548-220291569 (-) // chr11:64658876-64658897 (-)	22	UGUAACAGCAACUCCAUGUGGA	ENST00000413053 // sense // exon // 2 /// OTTHUMT00000143253 // sense // exon // 2	hsa-mir-192 // chr11:64658609-64658718 (-) /// hsa-mir-194-2 // chr11:64658827-64658911 (-) /// hsa-mir-6750 // chr11:64665835-64665909 (-)	miRNA-4_0	3-Dec-13	miRBase
20504580	-0.323815	100	0.7281	20504580	19.2377	10.6423	2.6935	17.2736	7.11845	11.6186	20504580	MIMAT0003886_st	MIMAT0003886	hsa-miR-769-5p	miRNA	Homo sapiens	chr19:46522219-46522240 (+)	22	UGAGACCUCUGGGUUCUGAGCU	ENST00000601763 // sense // intron // 1 /// OTTHUMT00000461694 // sense // intron // 1	---	miRNA-4_0	3-Dec-13	miRBase
20504345	-0.500627	100	0.734	20504345	1.46535	1.54539	1.20223	1.6523	1.6523	2.52166	20504345	MIMAT0003273_st	MIMAT0003273	hsa-miR-605-5p	miRNA	Homo sapiens	chr10:53059348-53059370 (+)	23	UAAAUCCCAUGGUGCCUUCUCCU	ENST00000373976 // sense // intron // 1 /// ENST00000373980 // sense // intron // 2 /// ENST00000373985 // sense // intron // 2 /// ENST00000401604 // sense // intron // 2 /// OTTHUMT00000048102 // sense // intron // 2 /// OTTHUMT00000048103 // sense // intron // 2 /// OTTHUMT00000048105 // sense // intron // 1	---	miRNA-4_0	3-Dec-13	miRBase
20505798	-0.363439	100	0.7351	20505798	1.73093	1.05542	1.41327	1.37022	3.47292	1.36589	20505798	MIMAT0004954_st	MIMAT0004954	hsa-miR-543	miRNA	Homo sapiens	chr14:101498370-101498391 (+)	22	AAACAUUCGCGGUGCACUUCUU	---	hsa-mir-299 // chr14:101490131-101490193 (+) /// hsa-mir-376c // chr14:101506027-101506092 (+) /// hsa-mir-376a-1 // chr14:101507119-101507186 (+) /// hsa-mir-379 // chr14:101488403-101488469 (+) /// hsa-mir-380 // chr14:101491354-101491414 (+) /// hsa-mir-323a // chr14:101492069-101492154 (+) /// hsa-mir-329-1 // chr14:101493122-101493201 (+) /// hsa-mir-329-2 // chr14:101493437-101493520 (+) //…	miRNA-4_0	3-Dec-13	miRBase
20518893	-0.382187	100	0.7357	20518893	11.3738	6.80198	14.4657	15.9672	18.2329	9.6538	20518893	MIMAT0019033_st	MIMAT0019033	hsa-miR-4498	miRNA	Homo sapiens	chr12:120593277-120593298 (-)	22	UGGGCUGGCAGGGCAAGUGCUG	ENST00000300648 // sense // intron // 29 /// ENST00000548132 // sense // intron // 1 /// ENST00000551920 // sense // intron // 3 /// OTTHUMT00000403592 // sense // intron // 29 /// OTTHUMT00000403595 // sense // intron // 1 /// OTTHUMT00000403596 // sense // intron // 3	---	miRNA-4_0	3-Dec-13	miRBase
20505791	-0.547627	100	0.7363	20505791	18.2388	15.7326	20.132	32.9803	16.5236	26.5529	20505791	MIMAT0004949_st	MIMAT0004949	hsa-miR-877-5p	miRNA	Homo sapiens	chr6:30552109-30552128 (+)	20	GUAGAGGAGAUGGCGCAGGG	ENST00000326195 // sense // intron // 13 /// ENST00000376545 // sense // intron // 12 /// ENST00000396515 // sense // intron // 4 /// ENST00000475993 // sense // intron // 5 /// OTTHUMT00000076136 // sense // intron // 12 /// OTTHUMT00000076137 // sense // intron // 13 /// OTTHUMT00000256168 // sense // intron // 5	---	miRNA-4_0	3-Dec-13	miRBase
20500755	-0.381672	100	0.7393	20500755	2341.75	6035.25	4309.2	6225.86	4155.35	5826.06	20500755	MIMAT0000437_st	MIMAT0000437	hsa-miR-145-5p	miRNA	Homo sapiens	chr5:148810224-148810246 (+)	23	GUCCAGUUUUCCCAGGAAUCCCU	ENST00000602315 // sense // exon // 1 /// OTTHUMT00000468029 // sense // exon // 1	hsa-mir-143 // chr5:148808481-148808586 (+) /// hsa-mir-145 // chr5:148810209-148810296 (+)	miRNA-4_0	3-Dec-13	miRBase
20500784	-0.21055	100	0.7418	20500784	6.26543	0.996327	4.78883	4.29991	9.92492	1.71638	20500784	MIMAT0000452_st	MIMAT0000452	hsa-miR-154-5p	miRNA	Homo sapiens	chr14:101526106-101526127 (+)	22	UAGGUUAUCCGUGUUGCCUUCG	---	hsa-mir-134 // chr14:101521024-101521096 (+) /// hsa-mir-154 // chr14:101526092-101526175 (+) /// hsa-mir-369 // chr14:101531935-101532004 (+) /// hsa-mir-377 // chr14:101528387-101528455 (+) /// hsa-mir-382 // chr14:101520643-101520718 (+) /// hsa-mir-409 // chr14:101531637-101531715 (+) /// hsa-mir-412 // chr14:101531784-101531874 (+) /// hsa-mir-410 // chr14:101532249-101532328 (+) /// hsa-mir…	miRNA-4_0	3-Dec-13	miRBase
20500723	-0.339162	100	0.743	20500723	1711.79	1199.04	590.964	1348.15	1070.55	2049.15	20500723	MIMAT0000419_st	MIMAT0000419	hsa-miR-27b-3p	miRNA	Homo sapiens	chr9:97847787-97847807 (+)	21	UUCACAGUGGCUAAGUUCUGC	ENST00000297979 // sense // intron // 14 /// ENST00000375315 // sense // intron // 15 /// ENST00000428313 // sense // intron // 15 /// ENST00000463372 // sense // intron // 5 /// ENST00000468164 // sense // intron // 4 /// ENST00000471978 // sense // intron // 5 /// ENST00000478473 // sense // intron // 6 /// OTTHUMT00000053196 // sense // intron // 5 /// OTTHUMT00000053197 // sense // intron // …	hsa-mir-24-1 // chr9:97848303-97848370 (+) /// hsa-mir-23b // chr9:97847490-97847586 (+) /// hsa-mir-27b // chr9:97847727-97847823 (+) /// hsa-mir-3074 // chr9:97848296-97848376 (-)	miRNA-4_0	3-Dec-13	miRBase
20515536	-0.332632	100	0.7434	20515536	2.66459	1.15015	1.3271	2.13316	4.11995	1.12641	20515536	MIMAT0014999_st	MIMAT0014999	hsa-miR-378b	miRNA	Homo sapiens	chr3:10371946-10371964 (+)	19	ACUGGACUUGGAGGCAGAA	ENST00000343816 // antisense // intron // 21 /// ENST00000352432 // antisense // intron // 21 /// ENST00000360273 // antisense // intron // 22 /// ENST00000383800 // antisense // intron // 19 /// ENST00000397077 // antisense // intron // 21 /// ENST00000452124 // antisense // intron // 18 /// ENST00000460129 // antisense // intron // 21 /// ENST00000467702 // antisense // intron // 2 /// ENST0000…	---	miRNA-4_0	3-Dec-13	miRBase
20500436	-0.233207	100	0.7438	20500436	4.32779	1.73075	1.49271	1.02622	5.36738	4.93288	20500436	MIMAT0004553_st	MIMAT0004553	hsa-miR-7-1-3p	miRNA	Homo sapiens	chr9:86584686-86584707 (-)	22	CAACAAAUCACAGUCUGCCAUA	ENST00000351839 // sense // intron // 15 /// ENST00000360384 // sense // intron // 16 /// ENST00000376263 // sense // intron // 16 /// ENST00000376264 // sense // intron // 16 /// ENST00000376281 // sense // intron // 16 /// ENST00000481820 // sense // 3UTR // 4 /// ENST00000492865 // sense // intron // 3 /// ENST00000493362 // sense // intron // 1 /// OTTHUMT00000052846 // sense // intron // 16 …	---	miRNA-4_0	3-Dec-13	miRBase
20503907	-0.419047	100	0.7451	20503907	127.876	157.495	61.8794	96.7629	329.992	94.3627	20503907	MIMAT0002888_st	MIMAT0002888	hsa-miR-532-5p	miRNA	Homo sapiens	chrX:49767773-49767794 (+)	22	CAUGCCUUGAGUGUAGGACCGU	ENST00000376088 // sense // intron // 3 /// ENST00000376091 // sense // intron // 3 /// ENST00000482218 // sense // intron // 3 /// OTTHUMT00000056542 // sense // intron // 3 /// OTTHUMT00000056543 // sense // intron // 3 /// OTTHUMT00000109349 // sense // intron // 3	hsa-mir-188 // chrX:49768109-49768194 (+) /// hsa-mir-362 // chrX:49773572-49773636 (+) /// hsa-mir-500a // chrX:49773039-49773122 (+) /// hsa-mir-501 // chrX:49774330-49774413 (+) /// hsa-mir-532 // chrX:49767754-49767844 (+) /// hsa-mir-500b // chrX:49775280-49775358 (+)	miRNA-4_0	3-Dec-13	miRBase
20533921	-0.468079	100	0.7455	20533921	1.37663	2.29466	1.89311	1.42183	4.82686	2.10278	20533921	ENSG00000252277_st	ENSG00000252277	ENSG00000252277	snoRNA	Homo sapiens	chr15:25353415-25353499 (+)	85	GGATTGACGATGACTTTAAAAAAAAAAAATCTCATTGAAATCTGAAAAAAATGAGTGACCAAACCACTTCTGTGAGCTGAGGTCC	---	---	miRNA-4_0	3-Dec-13	Ensembl
20501036	-0.100564	100	0.7457	20501036	3959.18	81.7108	3811.36	74.5954	9353.5	4261.92	20501036	MIMAT0000617_st	MIMAT0000617	hsa-miR-200c-3p	miRNA	Homo sapiens	chr12:7072905-7072927 (+)	23	UAAUACUGCCGGGUAAUGAUGGA	ENST00000537269 // sense // intron // 1 /// OTTHUMT00000402989 // sense // intron // 1	hsa-mir-141 // chr12:7073260-7073354 (+) /// hsa-mir-200c // chr12:7072862-7072929 (+)	miRNA-4_0	3-Dec-13	miRBase
20533711	-0.546002	100	0.7477	20533711	2.61926	1.80968	2.22905	3.71646	2.93212	2.31976	20533711	ENSG00000239080_st	ENSG00000239080	ENSG00000239080	snoRNA	Homo sapiens	chrX:135216476-135216579 (-)	104	ATCTTTTTGTAGTTCATGAGCATGAAGATTGGGTGTTCATGCACATGTGTGAGATGTGCCACCCTTGAACCTTGTTATGACGTTGGCATCTTACCCATCTGGCC	---	---	miRNA-4_0	3-Dec-13	Ensembl
20504391	-0.469315	100	0.7478	20504391	895.947	1036.29	906.848	1623.74	1560.43	794.787	20504391	MIMAT0003308_st	MIMAT0003308	hsa-miR-638	miRNA	Homo sapiens	chr19:10829095-10829119 (+)	25	AGGGAUCGCGGGCGGGUGGCGGCCU	ENST00000314646 // sense // intron // 1 /// ENST00000355667 // sense // intron // 1 /// ENST00000359692 // sense // intron // 1 /// ENST00000389253 // sense // intron // 1 /// ENST00000408974 // sense // intron // 1 /// ENST00000585892 // sense // intron // 1 /// OTTHUMT00000452590 // sense // intron // 1 /// OTTHUMT00000452591 // sense // intron // 1 /// OTTHUMT00000452592 // sense // intron // …	---	miRNA-4_0	3-Dec-13	miRBase
20500157	-0.292437	100	0.7489	20500157	840.529	1288.94	498.031	1355.98	573.694	1651.36	20500157	MIMAT0000084_st	MIMAT0000084	hsa-miR-27a-3p	miRNA	Homo sapiens	chr19:13947261-13947281 (-)	21	UUCACAGUGGCUAAGUUCCGC	---	hsa-mir-23a // chr19:13947401-13947473 (-) /// hsa-mir-24-2 // chr19:13947101-13947173 (-) /// hsa-mir-27a // chr19:13947254-13947331 (-)	miRNA-4_0	3-Dec-13	miRBase
20518827	-0.423074	100	0.7502	20518827	0.707268	0.817683	0.900167	1.33424	0.629141	1.46883	20518827	MIMAT0018969_st	MIMAT0018969	hsa-miR-548ag	miRNA	Homo sapiens	chr20:59139623-59139643 (+) // chr4:61788341-61788361 (+)	21	AAAGGUAAUUGUGGUUUCUGC	---	---	miRNA-4_0	3-Dec-13	miRBase
20533892	-0.468974	100	0.7521	20533892	2.03344	1.90494	2.27178	4.06573	2.17656	2.33785	20533892	ENSG00000252170_st	ENSG00000252170	ENSG00000252170	snoRNA	Homo sapiens	chr3:121964613-121964684 (+)	72	TGGACCAATAATGAGGATGTATCACCAACAAAGGATTATGATTAATCCAATTTTGTGCACCTGCGGTCCAAT	---	---	miRNA-4_0	3-Dec-13	Ensembl
20532596	-0.422277	100	0.7522	20532596	1.36726	0.794851	1.48102	1.23704	1.79032	1.70727	20532596	14qII-24_st	14qII-24	14qII-24	CDBox	Homo sapiens	chr14:101451114-101451184 (+)	71	TGGATCGATGGTGACTGTTGATGGCATATGACTCACATATGATGAGTACGTATCTGGAACTCTGAGGTCTG	---	---	miRNA-4_0	3-Dec-13	snoRNABase
20518856	-0.51723	100	0.7524	20518856	0.787718	0.996327	1.14682	1.28534	0.991959	1.65737	20518856	MIMAT0018998_st	MIMAT0018998	hsa-miR-4471	miRNA	Homo sapiens	chr8:101395039-101395060 (+)	22	UGGGAACUUAGUAGAGGUUUAA	ENST00000519844 // antisense // intron // 2 /// ENST00000523870 // antisense // intron // 2 /// OTTHUMT00000379858 // antisense // intron // 2 /// OTTHUMT00000379859 // antisense // intron // 2	---	miRNA-4_0	3-Dec-13	miRBase
20517680	-0.244926	100	0.7525	20517680	44.821	49.3294	40.382	242.696	19.6961	43.8289	20517680	MIMAT0016852_st	MIMAT0016852	hsa-miR-4298	miRNA	Homo sapiens	chr11:1880735-1880756 (-)	22	CUGGGACAGGAGGAGGAGGCAG	ENST00000311604 // antisense // intron // 1 /// OTTHUMT00000034045 // antisense // intron // 1	---	miRNA-4_0	3-Dec-13	miRBase
20515532	-0.501791	100	0.7527	20515532	1.20351	1.34336	1.33687	1.17491	1.88188	2.2923	20515532	MIMAT0014994_st	MIMAT0014994	hsa-miR-3130-3p	miRNA	Homo sapiens	chr2:207647969-207647989 (-) // chr2:207648001-207648021 (+)	21	GCUGCACCGGAGACUGGGUAA	ENST00000236980 // sense // intron // 7 /// ENST00000402774 // sense // intron // 7 /// ENST00000403094 // sense // intron // 7 /// ENST00000487777 // sense // intron // 7 /// OTTHUMT00000256428 // sense // intron // 7 /// OTTHUMT00000336777 // sense // intron // 7 /// OTTHUMT00000336778 // sense // intron // 7 /// OTTHUMT00000336779 // sense // intron // 7	hsa-mir-3130-1 // chr2:207647958-207648032 (-) /// hsa-mir-3130-2 // chr2:207647958-207648032 (+)	miRNA-4_0	3-Dec-13	miRBase
20504313	-0.354477	100	0.7537	20504313	1.45636	1.46699	2.24975	4.22179	1.17251	2.26832	20504313	MIMAT0022708_st	MIMAT0022708	hsa-miR-584-3p	miRNA	Homo sapiens	chr5:148441897-148441918 (-)	22	UCAGUUCCAGGCCAACCAGGCU	ENST00000323829 // sense // intron // 1 /// ENST00000394358 // sense // intron // 1 /// ENST00000504091 // sense // intron // 1 /// ENST00000504690 // sense // intron // 1 /// ENST00000511307 // sense // intron // 1 /// ENST00000511949 // sense // intron // 1 /// ENST00000512049 // sense // intron // 1 /// ENST00000513604 // sense // intron // 1 /// ENST00000515425 // sense // intron // 1 /// OTT…	---	miRNA-4_0	3-Dec-13	miRBase
20500848	-0.450996	100	0.7539	20500848	889.347	1163.41	845.052	1104.69	1084.51	1703.33	20500848	MIMAT0000510_st	MIMAT0000510	hsa-miR-320a	miRNA	Homo sapiens	chr8:22102488-22102509 (-)	22	AAAAGCUGGGUUGAGAGGGCGA	---	---	miRNA-4_0	3-Dec-13	miRBase
20534320	-0.173835	100	0.7551	20534320	2.01197	1.36293	3.8531	1.1148	19.8704	1.1077	20534320	HBII-85-26_st	HBII-85-26	HBII-85-26	CDBox	Homo sapiens	chr15:25344645-25344742 (+)	98	TGGATCGATGATGACTATAAAAAAAATGGATCTCATCGGAATCTGAACAAAATGAGTGACCAAATCATTTCTGTGCCACTTCTGTGAGCTGAGGTCCA	---	---	miRNA-4_0	3-Dec-13	snoRNABase
20525426	-0.305488	100	0.7567	20525426	127.496	169.008	148.579	383.159	87.4321	220.572	20525426	MIMAT0027365_st	MIMAT0027365	hsa-miR-6732-5p	miRNA	Homo sapiens	chr1:37945836-37945855 (+)	20	UAGGGGGUGGCAGGCUGGCC	ENST00000373087 // sense // intron // 2 /// ENST00000472312 // sense // exon // 1 /// OTTHUMT00000012154 // sense // intron // 2 /// OTTHUMT00000012157 // sense // exon // 1	---	miRNA-4_0	3-Dec-13	miRBase
20500164	-0.0809126	100	0.7569	20500164	241.894	9.374	443.073	1.35262	1922.76	890.937	20500164	MIMAT0000089_st	MIMAT0000089	hsa-miR-31-5p	miRNA	Homo sapiens	chr9:21512157-21512177 (-)	21	AGGCAAGAUGCUGGCAUAGCU	ENST00000304425 // sense // intron // 1 /// OTTHUMT00000051910 // sense // intron // 1	---	miRNA-4_0	3-Dec-13	miRBase
20533712	-0.403708	100	0.7572	20533712	1.83819	1.35618	2.41235	2.78514	2.71291	1.83359	20533712	ENSG00000239080_x_st	ENSG00000239080	ENSG00000239080	snoRNA	Homo sapiens	chrX:135216476-135216579 (-)	104	ATCTTTTTGTAGTTCATGAGCATGAAGATTGGGTGTTCATGCACATGTGTGAGATGTGCCACCCTTGAACCTTGTTATGACGTTGGCATCTTACCCATCTGGCC	---	---	miRNA-4_0	3-Dec-13	Ensembl
20500162	-0.360969	100	0.7598	20500162	989.467	683.354	242.069	644.297	1124.93	514.798	20500162	MIMAT0000087_st	MIMAT0000087	hsa-miR-30a-5p	miRNA	Homo sapiens	chr6:72113298-72113319 (-)	22	UGUAAACAUCCUCGACUGGAAG	ENST00000413945 // sense // intron // 3 /// ENST00000436803 // sense // intron // 3 /// ENST00000602823 // sense // intron // 2 /// OTTHUMT00000041155 // sense // intron // 3 /// OTTHUMT00000041167 // sense // intron // 3 /// OTTHUMT00000467928 // sense // intron // 2	---	miRNA-4_0	3-Dec-13	miRBase
20518432	-0.388958	100	0.7617	20518432	12.4498	4.74885	6.89318	11.8238	4.74885	16.4221	20518432	MIMAT0018185_st	MIMAT0018185	hsa-miR-3911	miRNA	Homo sapiens	chr9:130453042-130453063 (-)	22	UGUGUGGAUCCUGGAGGAGGCA	ENST00000373299 // antisense // 3UTR // 19 /// ENST00000373302 // antisense // exon // 20 /// ENST00000481942 // antisense // intron // 6 /// OTTHUMT00000054228 // antisense // exon // 20 /// OTTHUMT00000054229 // antisense // 3UTR // 19 /// OTTHUMT00000054231 // antisense // intron // 6	---	miRNA-4_0	3-Dec-13	miRBase
20514163	-0.531413	100	0.7623	20514163	822.269	979.567	755.426	1197.17	1440.3	796.502	20514163	MIMAT0013802_st	MIMAT0013802	hsa-miR-2861	miRNA	Homo sapiens	chr9:130548250-130548268 (+)	19	GGGGCCUGGCGGUGGGCGG	ENST00000373265 // sense // 3UTR // 1 /// ENST00000421939 // sense // 3UTR // 1 /// ENST00000583311 // sense // exon // 1 /// OTTHUMT00000054239 // sense // 3UTR // 1	hsa-mir-2861 // chr9:130548197-130548286 (+) /// hsa-mir-3960 // chr9:130548112-130548202 (+)	miRNA-4_0	3-Dec-13	miRBase
20501280	-0.39239	100	0.7676	20501280	626.196	547.992	500.012	473.466	969.36	826.696	20501280	MIMAT0000753_st	MIMAT0000753	hsa-miR-342-3p	miRNA	Homo sapiens	chr14:100576052-100576074 (+)	23	UCUCACACAGAAAUCGCACCCGU	ENST00000392920 // sense // intron // 3 /// ENST00000402714 // sense // intron // 3 /// ENST00000544450 // sense // intron // 3 /// ENST00000553875 // sense // intron // 4 /// ENST00000554045 // sense // intron // 3 /// ENST00000555706 // sense // intron // 4 /// ENST00000557153 // sense // intron // 3 /// ENST00000557384 // sense // intron // 2 /// OTTHUMT00000413958 // sense // intron // 3 /// …	hsa-mir-342 // chr14:100575992-100576090 (+) /// hsa-mir-151b // chr14:100575756-100575851 (-)	miRNA-4_0	3-Dec-13	miRBase
20500771	-0.37452	100	0.768	20500771	89.8502	65.6277	91.841	120.215	142.559	69.7729	20500771	MIMAT0000446_st	MIMAT0000446	hsa-miR-127-3p	miRNA	Homo sapiens	chr14:101349372-101349393 (+)	22	UCGGAUCCGUCUGAGCUUGGCU	ENST00000534062 // antisense // exon // 1 /// OTTHUMT00000395127 // antisense // exon // 1	hsa-mir-127 // chr14:101349316-101349412 (+) /// hsa-mir-136 // chr14:101351039-101351120 (+) /// hsa-mir-337 // chr14:101340830-101340922 (+) /// hsa-mir-431 // chr14:101347344-101347457 (+) /// hsa-mir-433 // chr14:101348223-101348315 (+) /// hsa-mir-432 // chr14:101350820-101350913 (+) /// hsa-mir-665 // chr14:101341370-101341441 (+)	miRNA-4_0	3-Dec-13	miRBase
20504274	-0.416192	100	0.7702	20504274	34.6962	35.0295	22.2424	61.196	29.2693	33.03	20504274	MIMAT0003218_st	MIMAT0003218	hsa-miR-92b-3p	miRNA	Homo sapiens	chr1:155165028-155165049 (+)	22	UAUUGCACUCGUCCCGGCCUCC	---	---	miRNA-4_0	3-Dec-13	miRBase
20533056	-0.40416	100	0.7725	20533056	0.997157	1.02061	1.32013	1.33293	0.862879	2.53373	20533056	ENSG00000212284_st	ENSG00000212284	ENSG00000212284	snoRNA	Homo sapiens	chr15:25511738-25511808 (+)	71	TCAATAATGAAATCTTCTGATTTGGTGAGAAATAATGCCTTAAAATTACACTCAATAGGATTATGCTGAGG	---	---	miRNA-4_0	3-Dec-13	Ensembl
20501201	-0.368401	100	0.7732	20501201	37.7296	62.4734	25.1995	27.7041	125.07	37.0783	20501201	MIMAT0000705_st	MIMAT0000705	hsa-miR-362-5p	miRNA	Homo sapiens	chrX:49773576-49773599 (+)	24	AAUCCUUGGAACCUAGGUGUGAGU	ENST00000376088 // sense // intron // 3 /// ENST00000376091 // sense // intron // 3 /// ENST00000482218 // sense // intron // 3 /// OTTHUMT00000056542 // sense // intron // 3 /// OTTHUMT00000056543 // sense // intron // 3 /// OTTHUMT00000109349 // sense // intron // 3	hsa-mir-188 // chrX:49768109-49768194 (+) /// hsa-mir-362 // chrX:49773572-49773636 (+) /// hsa-mir-500a // chrX:49773039-49773122 (+) /// hsa-mir-501 // chrX:49774330-49774413 (+) /// hsa-mir-502 // chrX:49779206-49779291 (+) /// hsa-mir-532 // chrX:49767754-49767844 (+) /// hsa-mir-660 // chrX:49777849-49777945 (+) /// hsa-mir-500b // chrX:49775280-49775358 (+)	miRNA-4_0	3-Dec-13	miRBase
20525473	-0.364355	100	0.7738	20525473	142.419	137.127	78.224	117.885	155.355	180.047	20525473	MIMAT0027412_st	MIMAT0027412	hsa-miR-6756-5p	miRNA	Homo sapiens	chr11:119183695-119183717 (-)	23	AGGGUGGGGCUGGAGGUGGGGCU	ENST00000264036 // sense // intron // 5 /// ENST00000392814 // sense // exon // 1 /// ENST00000525586 // sense // exon // 6 /// ENST00000528533 // sense // intron // 5 /// ENST00000530706 // sense // intron // 4 /// OTTHUMT00000388332 // sense // intron // 5 /// OTTHUMT00000388333 // sense // intron // 5 /// OTTHUMT00000388334 // sense // exon // 6 /// OTTHUMT00000388340 // sense // intron // 4	---	miRNA-4_0	3-Dec-13	miRBase
20519703	-0.351955	100	0.7755	20519703	1.04726	1.17363	1.41606	2.43775	0.905848	1.69001	20519703	MIMAT0019980_st	MIMAT0019980	hsa-miR-4801	miRNA	Homo sapiens	chr4:37243533-37243554 (-)	22	UACACAAGAAAACCAAGGCUCA	---	---	miRNA-4_0	3-Dec-13	miRBase
20534266	-0.246094	100	0.7796	20534266	14.0631	3.12015	2.96932	5.36661	8.28396	6.18479	20534266	HBII-52-22_x_st	HBII-52-22	HBII-52-22	CDBox	Homo sapiens	chr15:25455065-25455146 (+)	82	GGGTCAATGATGAGAACCTTATATTGTCCTGAAGAGAGGTGATGACTTAAAAATCATGCTCAATAGGATTACGCTGAGTCCC	---	---	miRNA-4_0	3-Dec-13	snoRNABase
20534329	-0.211674	100	0.7823	20534329	11.3447	3.12739	5.97176	6.23602	18.1658	3.90679	20534329	HBII-85-6_x_st	HBII-85-6	HBII-85-6	CDBox	Homo sapiens	chr15:25310172-25310269 (+)	98	TGGATCGATGATGAGTCCTCCAAAAAAAACATTCCTTGGAAAAGCTGAACAAAATGAGTGAAAACTCATACCGTCATTCTCATCGGAACTGAGGTCCA	---	---	miRNA-4_0	3-Dec-13	snoRNABase
20529568	-0.400613	100	0.7823	20529568	48.7625	18.7777	42.0294	43.5616	23.6439	78.0294	20529568	MIMAT0031180_st	MIMAT0031180	hsa-miR-7977	miRNA	Homo sapiens	chr3:176232891-176232908 (+)	18	UUCCCAGCCAACGCACCA	---	---	miRNA-4_0	3-Dec-13	miRBase
20517905	-0.171387	100	0.7828	20517905	3.25779	1.20401	3.04934	0.787718	10.0317	3.15522	20517905	MIMAT0018074_st	MIMAT0018074	hsa-miR-3654	miRNA	Homo sapiens	chr7:132719620-132719638 (-)	19	GACUGGACAAGCUGAGGAA	ENST00000262570 // sense // intron // 2 /// ENST00000423635 // sense // intron // 2 /// ENST00000448878 // sense // intron // 2 /// ENST00000466644 // sense // intron // 2 /// ENST00000476546 // sense // intron // 1 /// ENST00000481152 // sense // intron // 1 /// ENST00000496427 // sense // intron // 1 /// ENST00000542753 // sense // intron // 2 /// OTTHUMT00000338899 // sense // intron // 2 /// …	---	miRNA-4_0	3-Dec-13	miRBase
20504562	-0.378445	100	0.7839	20504562	804.111	1118.73	784.263	977.232	963.57	1555.49	20504562	MIMAT0005792_st	MIMAT0005792	hsa-miR-320b	miRNA	Homo sapiens	chr1:117214409-117214430 (+) // chr1:224444751-224444772 (-)	22	AAAAGCUGGGUUGAGAGGGCAA	ENST00000281701 // sense // intron // 18 /// ENST00000340871 // sense // intron // 16 /// ENST00000361463 // sense // intron // 16 /// ENST00000391875 // sense // intron // 17 /// ENST00000469075 // sense // intron // 17 /// ENST00000469968 // sense // intron // 16 /// ENST00000482491 // sense // intron // 16 /// ENST00000489194 // sense // intron // 1 /// ENST00000496393 // sense // intron // 2 …	---	miRNA-4_0	3-Dec-13	miRBase
20501249	-0.310758	100	0.7856	20501249	7.12782	9.43717	7.62994	11.5014	19.7593	4.65764	20501249	MIMAT0000736_st	MIMAT0000736	hsa-miR-381-3p	miRNA	Homo sapiens	chr14:101512305-101512326 (+)	22	UAUACAAGGGCAAGCUCUCUGU	ENST00000553692 // sense // intron // 1 /// OTTHUMT00000414538 // sense // intron // 1	hsa-mir-134 // chr14:101521024-101521096 (+) /// hsa-mir-376c // chr14:101506027-101506092 (+) /// hsa-mir-376a-1 // chr14:101507119-101507186 (+) /// hsa-mir-381 // chr14:101512257-101512331 (+) /// hsa-mir-382 // chr14:101520643-101520718 (+) /// hsa-mir-376b // chr14:101506773-101506872 (+) /// hsa-mir-485 // chr14:101521756-101521828 (+) /// hsa-mir-487a // chr14:101518783-101518862 (+) /// h…	miRNA-4_0	3-Dec-13	miRBase
20533922	-0.38653	100	0.7864	20533922	1.18281	1.7967	1.47949	1.22285	3.54929	1.48974	20533922	ENSG00000252277_x_st	ENSG00000252277	ENSG00000252277	snoRNA	Homo sapiens	chr15:25353415-25353499 (+)	85	GGATTGACGATGACTTTAAAAAAAAAAAATCTCATTGAAATCTGAAAAAAATGAGTGACCAAACCACTTCTGTGAGCTGAGGTCC	---	---	miRNA-4_0	3-Dec-13	Ensembl
20500158	-0.413146	100	0.7875	20500158	179.941	189.227	302.667	180.529	339.706	344.1	20500158	MIMAT0000085_st	MIMAT0000085	hsa-miR-28-5p	miRNA	Homo sapiens	chr3:188406582-188406603 (+)	22	AAGGAGCUCACAGUCUAUUGAG	ENST00000312675 // sense // intron // 6 /// ENST00000415906 // sense // intron // 1 /// ENST00000448637 // sense // intron // 6 /// ENST00000471917 // sense // intron // 2 /// ENST00000543006 // sense // intron // 6 /// OTTHUMT00000344030 // sense // intron // 6 /// OTTHUMT00000344031 // sense // intron // 6 /// OTTHUMT00000344045 // sense // intron // 2 /// OTTHUMT00000344048 // sense // intron …	---	miRNA-4_0	3-Dec-13	miRBase
20504372	-0.171577	100	0.7938	20504372	10.3727	8.81067	10.1388	3.12762	66.1361	8.95712	20504372	MIMAT0003294_st	MIMAT0003294	hsa-miR-625-5p	miRNA	Homo sapiens	chr14:65937834-65937854 (+)	21	AGGGGGAAAGUUCUAUAGUCC	ENST00000342677 // sense // intron // 2 /// ENST00000358307 // sense // intron // 2 /// ENST00000360689 // sense // intron // 2 /// ENST00000394585 // sense // intron // 2 /// ENST00000394586 // sense // intron // 1 /// ENST00000553924 // sense // intron // 2 /// ENST00000554610 // sense // intron // 1 /// ENST00000555559 // sense // intron // 2 /// ENST00000556518 // sense // intron // 3 /// ENS…	---	miRNA-4_0	3-Dec-13	miRBase
20519561	-0.297611	100	0.7967	20519561	1.04235	1.32851	1.883	2.42631	1.70084	1.24964	20519561	MIMAT0019840_st	MIMAT0019840	hsa-miR-451b	miRNA	Homo sapiens	chr17:27188395-27188416 (+)	22	UAGCAAGAGAACCAUUACCAUU	ENST00000385059 // antisense // exon // 1 /// ENST00000582320 // antisense // exon // 1 /// OTTHUMT00000446722 // antisense // exon // 1	hsa-mir-144 // chr17:27188551-27188636 (-) /// hsa-mir-451a // chr17:27188387-27188458 (-) /// hsa-mir-451b // chr17:27188389-27188456 (+) /// hsa-mir-4732 // chr17:27188673-27188748 (-)	miRNA-4_0	3-Dec-13	miRBase
20500722	-0.166322	100	0.7992	20500722	104.454	8.81493	26.8061	19.7594	25.7495	95.0332	20500722	MIMAT0004588_st	MIMAT0004588	hsa-miR-27b-5p	miRNA	Homo sapiens	chr9:97847745-97847766 (+)	22	AGAGCUUAGCUGAUUGGUGAAC	ENST00000297979 // sense // intron // 14 /// ENST00000375315 // sense // intron // 15 /// ENST00000428313 // sense // intron // 15 /// ENST00000463372 // sense // intron // 5 /// ENST00000468164 // sense // intron // 4 /// ENST00000471978 // sense // intron // 5 /// ENST00000478473 // sense // intron // 6 /// OTTHUMT00000053196 // sense // intron // 5 /// OTTHUMT00000053197 // sense // intron // …	hsa-mir-24-1 // chr9:97848303-97848370 (+) /// hsa-mir-23b // chr9:97847490-97847586 (+) /// hsa-mir-27b // chr9:97847727-97847823 (+) /// hsa-mir-3074 // chr9:97848296-97848376 (-)	miRNA-4_0	3-Dec-13	miRBase
20515638	-0.317435	100	0.8005	20515638	648.646	664.121	745.125	1271.14	932.195	527.982	20515638	MIMAT0015080_st	MIMAT0015080	hsa-miR-3196	miRNA	Homo sapiens	chr20:61870140-61870157 (+)	18	CGGGGCGGCAGGGGCCUC	ENST00000217169 // sense // intron // 4 /// ENST00000342412 // sense // intron // 4 /// ENST00000395306 // sense // intron // 2 /// OTTHUMT00000080113 // sense // intron // 4 /// OTTHUMT00000080114 // sense // intron // 4 /// OTTHUMT00000080115 // sense // intron // 2	---	miRNA-4_0	3-Dec-13	miRBase
20504366	-0.337737	100	0.8025	20504366	0.959636	0.996327	0.950426	0.778798	1.23123	1.83359	20504366	MIMAT0003289_st	MIMAT0003289	hsa-miR-620	miRNA	Homo sapiens	chr12:116586380-116586399 (-)	20	AUGGAGAUAGAUAUAGAAAU	ENST00000281928 // sense // intron // 2 /// ENST00000551197 // sense // intron // 2 /// OTTHUMT00000403879 // sense // intron // 2 /// OTTHUMT00000404170 // sense // intron // 2	---	miRNA-4_0	3-Dec-13	miRBase
20533787	-0.403474	100	0.8036	20533787	1.07166	1.85206	1.85583	1.67005	2.38239	1.78386	20533787	ENSG00000251737_st	ENSG00000251737	ENSG00000251737	snoRNA	Homo sapiens	chr22:18124172-18124285 (-)	114	ATCCTTTTGCGGTTCATAAAGAACCAAGATGACTGGGTTTCATGCTAATGCATGACATGTGCCTCCCTCAAATCATGTTGCCTCATGGGCTTATTGGCACATTACCGTCTGAGG	---	---	miRNA-4_0	3-Dec-13	Ensembl
20532650	-0.313433	100	0.8043	20532650	1.89148	1.55498	1.89952	1.62295	3.44907	1.91793	20532650	ACA31_st	ACA31	ACA31	HAcaBox	Homo sapiens	chr13:45911615-45911744 (-)	130	CTGCATCCACTGATAGACCTTGAACAATTTACTGTTGTTCTTTTGGTTTGCACTAGGATGCAAAAGAAAGAAATCCCTGCGCTTTCTGTCTGTCTTTGTGGCGGCCCAGATTGAATTGGGGAATACATCT	---	---	miRNA-4_0	3-Dec-13	snoRNABase
20538212	-0.289527	100	0.8048	20538212	269.605	103.84	251.695	179.279	230.602	327.016	20538212	U59A_st	U59A	U59A	CDBox	Homo sapiens	chr12:57038811-57038885 (-)	75	CCTTCTATGATGATTTTATCAAAATGACTTTCGTTCTTCTGAGTTTGCTGAAGCCACATTTAGGTACTGAGAAGG	---	---	miRNA-4_0	3-Dec-13	snoRNABase
20502123	-0.2922	100	0.8048	20502123	72.9567	144.103	46.0837	99.4588	95.0619	98.322	20502123	MIMAT0004748_st	MIMAT0004748	hsa-miR-423-5p	miRNA	Homo sapiens	chr17:28444113-28444135 (+)	23	UGAGGGGCAGAGAGCGAGACUUU	ENST00000247026 // sense // intron // 1 /// ENST00000394826 // sense // intron // 1 /// ENST00000467446 // sense // exon // 1 /// ENST00000475652 // sense // intron // 1 /// ENST00000479218 // sense // intron // 1 /// ENST00000540900 // sense // intron // 2 /// ENST00000577289 // sense // intron // 1 /// ENST00000582938 // antisense // intron // 1 /// ENST00000583301 // sense // intron // 1 /// E…	hsa-mir-423 // chr17:28444097-28444190 (+) /// hsa-mir-3184 // chr17:28444104-28444178 (-)	miRNA-4_0	3-Dec-13	miRBase
20505743	-0.410091	100	0.8099	20505743	0.875037	1.42188	1.14203	0.945533	1.60337	1.76419	20505743	MIMAT0004909_st	MIMAT0004909	hsa-miR-450b-5p	miRNA	Homo sapiens	chrX:133674261-133674282 (-)	22	UUUUGCAAUAUGUUCCUGAAUA	---	hsa-mir-424 // chrX:133680644-133680741 (-) /// hsa-mir-450a-1 // chrX:133674371-133674461 (-) /// hsa-mir-450a-2 // chrX:133674538-133674637 (-) /// hsa-mir-503 // chrX:133680358-133680428 (-) /// hsa-mir-542 // chrX:133675371-133675467 (-) /// hsa-mir-450b // chrX:133674215-133674292 (-)	miRNA-4_0	3-Dec-13	miRBase
20500121	-0.285899	100	0.8108	20500121	1032.41	1171.79	1187.03	1837.7	744.721	1968.48	20500121	MIMAT0000066_st	MIMAT0000066	hsa-let-7e-5p	miRNA	Homo sapiens	chr19:52196046-52196067 (+)	22	UGAGGUAGGAGGUUGUAUAGUU	ENST00000602324 // antisense // exon // 1 /// OTTHUMT00000467329 // antisense // exon // 1	hsa-let-7e // chr19:52196039-52196117 (+) /// hsa-mir-125a // chr19:52196507-52196592 (+) /// hsa-mir-99b // chr19:52195865-52195934 (+)	miRNA-4_0	3-Dec-13	miRBase
20519679	-0.354015	100	0.8136	20519679	1635	1548.32	1531.56	2351.47	2334.01	1311.53	20519679	MIMAT0019956_st	MIMAT0019956	hsa-miR-4787-5p	miRNA	Homo sapiens	chr3:50712524-50712545 (+)	22	GCGGGGGUGGCGGCGGCAUCCC	---	---	miRNA-4_0	3-Dec-13	miRBase
20534300	-0.388074	100	0.814	20534300	1.15473	1.03047	1.18696	1.27514	1.08969	1.88449	20534300	HBII-82_st	HBII-82	HBII-82	CDBox	Homo sapiens	chr16:70571908-70572001 (+)	94	CAGCCTGAAATGATGACTCTTTAAAAAATTTCATGTCTCTTCTCTGACATTTTTCTCTGGACACAGTTTTTGCCTTATGAATCTGATCAGGCTG	---	---	miRNA-4_0	3-Dec-13	snoRNABase
20538213	-0.238509	100	0.8149	20538213	103.242	47.7853	105.298	81.4902	146.196	80.5802	20538213	U59B_st	U59B	U59B	CDBox	Homo sapiens	chr12:57037464-57037538 (-)	75	TATTCCTCACTGATGAGTACGTTCTGACTTTCGTTCTTCTGAGTTTGCTGAAGCCAGATGCAATTTCTGAGAAGG	---	---	miRNA-4_0	3-Dec-13	snoRNABase
20503105	-0.0768014	100	0.8159	20503105	13.9593	1071.03	12.3568	613.821	20.7908	26.6541	20503105	MIMAT0002177_st	MIMAT0002177	hsa-miR-486-5p	miRNA	Homo sapiens	chr8:41518002-41518023 (-)	22	UCCUGUACUGAGCUGCCCCGAG	ENST00000265709 // antisense // intron // 42 /// ENST00000289734 // antisense // intron // 42 /// ENST00000314214 // antisense // intron // 4 /// ENST00000347528 // antisense // intron // 41 /// ENST00000348036 // antisense // intron // 2 /// ENST00000352337 // antisense // intron // 41 /// ENST00000379758 // antisense // intron // 40 /// ENST00000396942 // antisense // intron // 42 /// ENST00000…	hsa-mir-486 // chr8:41517959-41518026 (-) /// hsa-mir-486-2 // chr8:41517962-41518025 (+)	miRNA-4_0	3-Dec-13	miRBase
20500484	-0.178105	100	0.8183	20500484	932.809	469.397	338.475	289.248	758.797	1232.46	20500484	MIMAT0000278_st	MIMAT0000278	hsa-miR-221-3p	miRNA	Homo sapiens	chrX:45605608-45605630 (-)	23	AGCUACAUUGUCUGCUGGGUUUC	ENST00000602461 // sense // intron // 1 /// OTTHUMT00000467990 // sense // intron // 1	hsa-mir-221 // chrX:45605585-45605694 (-) /// hsa-mir-222 // chrX:45606421-45606530 (-)	miRNA-4_0	3-Dec-13	miRBase
20500152	-0.381022	100	0.8214	20500152	3984.04	4750.02	3433.43	4674.44	7167.5	3498.75	20500152	MIMAT0000082_st	MIMAT0000082	hsa-miR-26a-5p	miRNA	Homo sapiens	chr12:58218441-58218462 (-) // chr3:38010904-38010925 (+)	22	UUCAAGUAAUCCAGGAUAGGCU	ENST00000398073 // sense // intron // 5 /// ENST00000547701 // sense // intron // 5 /// ENST00000548823 // sense // intron // 2 /// ENST00000549039 // sense // intron // 1 /// ENST00000550144 // sense // intron // 4 /// ENST00000551594 // sense // intron // 5 /// OTTHUMT00000409353 // sense // intron // 5 /// OTTHUMT00000409354 // sense // intron // 2 /// OTTHUMT00000409357 // sense // intron // …	---	miRNA-4_0	3-Dec-13	miRBase
20517907	-0.280918	100	0.8236	20517907	893.65	1171.6	785.796	1707.16	1548.86	556.926	20517907	MIMAT0018076_st	MIMAT0018076	hsa-miR-3656	miRNA	Homo sapiens	chr11:118889702-118889718 (+)	17	GGCGGGUGCGGGGGUGG	ENST00000359005 // sense // 3UTR // 1 /// ENST00000434101 // sense // 3UTR // 1 /// ENST00000447216 // sense // exon // 1 /// ENST00000525079 // sense // 3UTR // 1 /// ENST00000525303 // sense // 3UTR // 1 /// ENST00000527680 // sense // exon // 1 /// ENST00000528230 // sense // 3UTR // 1 /// ENST00000531290 // sense // exon // 1 /// ENST00000533012 // sense // 3UTR // 1 /// ENST00000533058 // se…	---	miRNA-4_0	3-Dec-13	miRBase
20538123	-0.173463	100	0.8268	20538123	104.794	33.2929	74.213	45.1594	150.988	67.1741	20538123	U104_st	U104	U104	CDBox	Homo sapiens	chr17:62223438-62223517 (+)	80	GGCCTGCTGTGATGACATTCCAATTAAAGCACGTGTTAGACTGCTGACGCGGGTGATGCGAACTGGAGTCTGAGCCTGCC	---	---	miRNA-4_0	3-Dec-13	snoRNABase
20502456	-0.228755	100	0.8274	20502456	33.2797	13.4199	33.2797	32.6226	36.8627	21.8167	20502456	MIMAT0001639_st	MIMAT0001639	hsa-miR-409-3p	miRNA	Homo sapiens	chr14:101531683-101531704 (+)	22	GAAUGUUGCUCGGUGAACCCCU	---	hsa-mir-154 // chr14:101526092-101526175 (+) /// hsa-mir-369 // chr14:101531935-101532004 (+) /// hsa-mir-377 // chr14:101528387-101528455 (+) /// hsa-mir-409 // chr14:101531637-101531715 (+) /// hsa-mir-412 // chr14:101531784-101531874 (+) /// hsa-mir-410 // chr14:101532249-101532328 (+) /// hsa-mir-485 // chr14:101521756-101521828 (+) /// hsa-mir-496 // chr14:101526910-101527011 (+) /// hsa-mir…	miRNA-4_0	3-Dec-13	miRBase
20519533	-0.166165	100	0.8275	20519533	7.22341	1.42665	2.79587	3.057	7.16497	2.32174	20519533	MIMAT0019815_st	MIMAT0019815	hsa-miR-4710	miRNA	Homo sapiens	chr14:105144060-105144077 (-)	18	GGGUGAGGGCAGGUGGUU	---	---	miRNA-4_0	3-Dec-13	miRBase
20534230	-0.139246	100	0.8277	20534230	41.3252	13.081	37.0602	10.2463	88.3686	39.017	20534230	HBII-210_st	HBII-210	HBII-210	CDBox	Homo sapiens	chr3:52726752-52726828 (+)	77	AATGTGAAGCAAATGATGATAAACTGGATCTGACTGACTGTGCTGAGTCTGTTCAATCCAACCCTGAGCTTCATGTT	---	---	miRNA-4_0	3-Dec-13	snoRNABase
20533836	-0.295479	100	0.8286	20533836	1.77001	2.61781	2.59956	2.48949	1.9914	4.27157	20533836	ENSG00000251940_s_st	ENSG00000251940	ENSG00000251940	snoRNA	Homo sapiens	chr22:19237396-19237489 (+)	94	GCCAGGTACCATGCAAAAGCAATCTTCCCTTTAGAATGACTGATGGTATGCTAAGGTTTTTCGTGGCATATTATTATTAAAGGTGAATACAAAT	---	---	miRNA-4_0	3-Dec-13	Ensembl
20534201	-0.295479	100	0.8286	20534201	1.77001	2.61781	2.59956	2.48949	1.9914	4.27157	20534201	ENSG00000268890_s_st	ENSG00000268890	ENSG00000268890	snoRNA	Homo sapiens	chrHG329_PATCH:19237386-19237479 (+)	94	GCCAGGTACCATGCAAAAGCAATCTTCCCTTTAGAATGACTGATGGTATGCTAAGGTTTTTCGTGGCATATTATTATTAAAGGTGAATACAAAT	---	---	miRNA-4_0	3-Dec-13	Ensembl
20525416	-0.280744	100	0.8289	20525416	724.873	764.352	801.525	1267.11	1068.15	576.068	20525416	MIMAT0027355_st	MIMAT0027355	hsa-miR-6727-5p	miRNA	Homo sapiens	chr1:1247919-1247941 (-)	23	CUCGGGGCAGGCGGCUGGGAGCG	ENST00000323275 // sense // intron // 12 /// ENST00000411962 // sense // intron // 11 /// ENST00000419704 // sense // intron // 11 /// ENST00000421495 // sense // intron // 10 /// ENST00000435064 // sense // intron // 13 /// ENST00000450926 // sense // intron // 13 /// ENST00000458452 // sense // intron // 15 /// ENST00000461514 // sense // exon // 4 /// ENST00000462432 // sense // intron // 10 /…	---	miRNA-4_0	3-Dec-13	miRBase
20504377	-0.231056	100	0.83	20504377	3.71667	3.11974	3.0786	2.07458	4.43148	6.79126	20504377	MIMAT0004809_st	MIMAT0004809	hsa-miR-628-5p	miRNA	Homo sapiens	chr15:55665189-55665210 (-)	22	AUGCUGACAUAUUUACUAGAGG	ENST00000310958 // sense // intron // 5 /// ENST00000425574 // sense // intron // 5 /// ENST00000442196 // sense // intron // 5 /// ENST00000563171 // sense // intron // 6 /// ENST00000565113 // sense // intron // 12 /// ENST00000568372 // sense // exon // 1 /// ENST00000568808 // sense // intron // 5 /// ENST00000569205 // sense // intron // 5 /// ENST00000570272 // sense // intron // 5 /// OTTH…	---	miRNA-4_0	3-Dec-13	miRBase
20509237	-0.314971	100	0.8323	20509237	1165.68	1016.91	1037.72	1438.84	1649.45	899.092	20509237	MIMAT0007892_st	MIMAT0007892	hsa-miR-1915-3p	miRNA	Homo sapiens	chr10:21785505-21785524 (-)	20	CCCCAGGGCGACGCGGCGGG	ENST00000377113 // sense // intron // 1 /// OTTHUMT00000047130 // sense // intron // 1	---	miRNA-4_0	3-Dec-13	miRBase
20519671	-0.201727	100	0.8324	20519671	3.25779	0.838204	1.41965	2.3675	2.77991	1.02114	20519671	MIMAT0019948_st	MIMAT0019948	hsa-miR-4784	miRNA	Homo sapiens	chr2:132248781-132248800 (-)	20	UGAGGAGAUGCUGGGACUGA	ENST00000309451 // sense // intron // 2 /// ENST00000410036 // sense // intron // 2 /// ENST00000427024 // sense // intron // 2 /// ENST00000445782 // sense // intron // 2 /// ENST00000488586 // sense // intron // 1 /// ENST00000491265 // sense // exon // 2 /// OTTHUMT00000331811 // sense // intron // 2 /// OTTHUMT00000331812 // sense // intron // 2 /// OTTHUMT00000331813 // sense // intron // 2 …	---	miRNA-4_0	3-Dec-13	miRBase
20519583	-0.316078	100	0.8324	20519583	0.959794	0.966093	0.90198	0.807276	1.34728	1.33337	20519583	MIMAT0019862_st	MIMAT0019862	hsa-miR-4736	miRNA	Homo sapiens	chr17:56413365-56413383 (-)	19	AGGCAGGUUAUCUGGGCUG	ENST00000578334 // antisense // intron // 1 /// ENST00000579527 // antisense // intron // 2 /// ENST00000580515 // antisense // intron // 1 /// ENST00000580633 // antisense // intron // 1 /// OTTHUMT00000443987 // antisense // intron // 2 /// OTTHUMT00000443988 // antisense // intron // 1 /// OTTHUMT00000443989 // antisense // intron // 1 /// OTTHUMT00000443990 // antisense // intron // 1	hsa-mir-142 // chr17:56408593-56408679 (-) /// hsa-mir-4736 // chr17:56413337-56413383 (-)	miRNA-4_0	3-Dec-13	miRBase
20533212	-0.334736	100	0.8328	20533212	0.97354	1.15375	1.09539	1.08815	1.12552	1.7391	20533212	ENSG00000238319_x_st	ENSG00000238319	ENSG00000238319	snoRNA	Homo sapiens	chr4:184195614-184195717 (-)	104	ATCCTTTTGTAGTTCCTAAGTGTGATGATTAGGTTTTCATGCTCATGTGTGACATGTGCCTCCTTCAAATCTCATTAGGACATCAGCACATTACCCATCTGACA	---	---	miRNA-4_0	3-Dec-13	Ensembl
20500385	-0.087454	100	0.8329	20500385	92.5133	108.863	6.55643	5.10559	2032.93	11.0114	20500385	MIMAT0000222_st	MIMAT0000222	hsa-miR-192-5p	miRNA	Homo sapiens	chr11:64658675-64658695 (-)	21	CUGACCUAUGAAUUGACAGCC	---	hsa-mir-192 // chr11:64658609-64658718 (-) /// hsa-mir-194-2 // chr11:64658827-64658911 (-) /// hsa-mir-6750 // chr11:64665835-64665909 (-)	miRNA-4_0	3-Dec-13	miRBase
20506815	-0.194631	100	0.8333	20506815	3.44134	1.35143	2.58472	3.14078	4.56041	1.45049	20506815	MIMAT0005878_st	MIMAT0005878	hsa-miR-1287-5p	miRNA	Homo sapiens	chr10:100155028-100155049 (-)	22	UGCUGGAUCAGUGGUUCGAGUC	ENST00000370575 // sense // exon // 8 /// ENST00000483923 // sense // exon // 8 /// OTTHUMT00000049782 // sense // exon // 8 /// OTTHUMT00000049783 // sense // exon // 8	---	miRNA-4_0	3-Dec-13	miRBase
20526174	-0.296562	100	0.8356	20526174	481.913	614.89	468.648	812.731	751.523	389.747	20526174	MIMAT0028113_st	MIMAT0028113	hsa-miR-7108-5p	miRNA	Homo sapiens	chr19:2434978-2434998 (-)	21	GUGUGGCCGGCAGGCGGGUGG	ENST00000325327 // sense // intron // 5 /// ENST00000490554 // sense // exon // 1 /// ENST00000527409 // sense // intron // 2 /// ENST00000582871 // sense // intron // 5 /// OTTHUMT00000319205 // sense // intron // 5 /// OTTHUMT00000319207 // sense // exon // 1 /// OTTHUMT00000384489 // sense // intron // 2	---	miRNA-4_0	3-Dec-13	miRBase
20534046	-0.301499	100	0.8364	20534046	1.07364	1.32851	1.18553	1.20457	1.18326	2.02727	20534046	ENSG00000252798_s_st	ENSG00000252798	ENSG00000252798	snoRNA	Homo sapiens	chr16:21598948-21599185 (+)	238	AGTCACCTTTAAAAAAGGCAGGTCCCCCAGCAGCCCATTTTTTTTTTCCTCCCATCACATTTAAGTCATGTGTATGGGATCATGAAGGAGGTGATAATTTGGGGTTTTGTCAGTGTATGTTTCTGAGAGTGAATGGTTCACAGCTGACGAGTATCCAACAGAACCAGTTACACAGGAGATTGAGGAGTGGCTGTCATGGCTGTGACAGTGCATGATCTCAAGTTTTCAATCTGAGACC	---	---	miRNA-4_0	3-Dec-13	Ensembl
20538264	-0.301499	100	0.8364	20538264	1.07364	1.32851	1.18553	1.20457	1.18326	2.02727	20538264	U87_s_st	U87	U87	scaRna	Homo sapiens	chr2:234184372-234184649 (+)	278	AGGTCGATGATGATTGGTAAAAGGTCTGATTGCACTGAATGTCACGGTCCCTTTGTTGCCCTCAACTCCCAGCAGCCCATTTTTTCCCTCCCGTCACATTTAAGTCATGTGTATGGGATCATGGAGCAGCTGATAATTTGGGATTCTGTCAGTGTGTGTTTCTGAGAGTGATCGGCTCACAGCTGACGAGTATCCAACAAAACCAGTTACACAGGAGACTGACGAGTGGCAGTCATGGGTGTGATGGTGCATGATCTCAAGTTTTCAATCTGAGACCT	---	---	miRNA-4_0	3-Dec-13	snoRNABase
20538246	-0.160867	100	0.8373	20538246	1376.82	289.327	1624.71	560.267	1294.21	1520.71	20538246	U74_x_st	U74	U74	CDBox	Homo sapiens	chr1:173836812-173836883 (-)	72	CTGCCTCTGATGAAGCCTGTGTTGGTAGGGACATCTGAGAGTAATGATGAATGCCAACCGCTCTGATGGTGG	---	---	miRNA-4_0	3-Dec-13	snoRNABase
20532658	-0.201463	100	0.838	20532658	4.15343	2.87921	5.86773	2.83911	8.85222	4.74395	20532658	ACA35_st	ACA35	ACA35	scaRna	Homo sapiens	chr1:28160912-28161077 (+)	166	CAGCACTTGATACTAACCGAGCTGTCTATATCCTAGCCTTGTGTCAAAGGCTTGTGATGTGTTGTGATAGCTGGGTTTAAGAAGTGCAATATTAAAACAAAAGCCATGAGTCTTTTAAGCCCAGTGTGTAAAGATACACTCTGAGTTATAACTCAGAGGCACAACT	---	---	miRNA-4_0	3-Dec-13	snoRNABase
20500460	-0.135245	100	0.8386	20500460	6.54077	1.46637	1.18696	1.75223	8.81468	1.24985	20500460	MIMAT0000265_st	MIMAT0000265	hsa-miR-204-5p	miRNA	Homo sapiens	chr9:73424947-73424968 (-)	22	UUCCCUUUGUCAUCCUAUGCCU	ENST00000357533 // sense // intron // 6 /// ENST00000358082 // sense // intron // 5 /// ENST00000360823 // sense // intron // 7 /// ENST00000361823 // sense // intron // 6 /// ENST00000377101 // sense // intron // 6 /// ENST00000377105 // sense // intron // 6 /// ENST00000377106 // sense // intron // 7 /// ENST00000377110 // sense // intron // 6 /// ENST00000377111 // sense // intron // 6 /// ENS…	---	miRNA-4_0	3-Dec-13	miRBase
20533759	-0.257404	100	0.8388	20533759	2.75129	2.37799	2.08156	3.20968	1.76062	4.08346	20533759	ENSG00000239155_st	ENSG00000239155	ENSG00000239155	snoRNA	Homo sapiens	chr9:30178473-30178575 (-)	103	ATCCTTTTGTAGTTCATAAGTGTGATGATTAGGTTTTCACATTTGTGTGTGAGATGTATCTCCCTCAAACATTTTATGACATCGGCATATTATCCTTCTGATG	---	---	miRNA-4_0	3-Dec-13	Ensembl
20525461	-0.186802	100	0.8388	20525461	3.41573	2.80115	15.1223	11.2049	2.78505	7.85654	20525461	MIMAT0027400_st	MIMAT0027400	hsa-miR-6750-5p	miRNA	Homo sapiens	chr11:64665881-64665904 (-)	24	CAGGGAACAGCUGGGUGAGCUGCU	ENST00000377264 // sense // intron // 32 /// ENST00000418259 // sense // intron // 28 /// ENST00000421419 // sense // intron // 32 /// OTTHUMT00000143224 // sense // intron // 32 /// OTTHUMT00000143227 // sense // intron // 28	hsa-mir-192 // chr11:64658609-64658718 (-) /// hsa-mir-194-2 // chr11:64658827-64658911 (-) /// hsa-mir-6749 // chr11:64669859-64669927 (-) /// hsa-mir-6750 // chr11:64665835-64665909 (-)	miRNA-4_0	3-Dec-13	miRBase
20532598	-0.230271	100	0.8395	20532598	1.30203	1.39146	1.37048	2.76133	1.7951	0.846603	20532598	14qII-26_st	14qII-26	14qII-26	CDBox	Homo sapiens	chr14:101453383-101453453 (+)	71	TGGATCGATGATGAGCACTGGTGGAGTATGAGTCACATACGATGAATACGTGTCTGGAACTCTGAGGTCCA	---	---	miRNA-4_0	3-Dec-13	snoRNABase
20503887	-0.115861	100	0.8399	20503887	22.9834	1.32851	4.87388	4.54329	11.8362	4.67109	20503887	MIMAT0002876_st	MIMAT0002876	hsa-miR-505-3p	miRNA	Homo sapiens	chrX:139006319-139006340 (-)	22	CGUCAACACUUGCUGGUUUCCU	ENST00000370557 // sense // intron // 1 /// ENST00000485626 // sense // intron // 1 /// OTTHUMT00000058566 // sense // intron // 1 /// OTTHUMT00000058570 // sense // intron // 1	---	miRNA-4_0	3-Dec-13	miRBase
20504563	-0.25654	100	0.8404	20504563	882.564	1110.96	770.191	910.525	893.961	1563.11	20504563	MIMAT0005793_st	MIMAT0005793	hsa-miR-320c	miRNA	Homo sapiens	chr18:19263520-19263539 (+) // chr18:21901680-21901699 (+)	20	AAAAGCUGGGUUGAGAGGGU	ENST00000319481 // antisense // intron // 7 /// ENST00000578091 // antisense // intron // 6 /// ENST00000579851 // antisense // intron // 5 /// ENST00000582645 // antisense // intron // 6 /// OTTHUMT00000254902 // antisense // intron // 7 /// OTTHUMT00000446358 // antisense // intron // 5 /// OTTHUMT00000446359 // antisense // intron // 6 /// OTTHUMT00000446360 // antisense // intron // 6	---	miRNA-4_0	3-Dec-13	miRBase
20534216	-0.155304	100	0.841	20534216	12.2721	4.92448	11.2487	5.87776	23.929	8.1263	20534216	HBI-6_x_st	HBI-6	HBI-6	HAcaBox	Homo sapiens	chr4:53579416-53579537 (+)	122	GTGCCCTTTTAAGGTTGACCCAGTGCTTTAAGAGGCTAACACAGAAGGGTAAAGTAAGTCTCCATAAAACCCAGAGAAGAGACTGGAAAGCTCCTCTTTGGATCCTGTCTGGAGTCACAACT	---	---	miRNA-4_0	3-Dec-13	snoRNABase
20533133	-0.335444	100	0.8418	20533133	4.18838	2.73255	4.06134	4.0523	3.3268	5.78076	20533133	ENSG00000212615_x_st	ENSG00000212615	ENSG00000212615	snoRNA	Homo sapiens	chr14:45557446-45557511 (+)	66	CTGTGATGATGGCATTTCTTAGGACAATTTTGGATTAATTATGAAAACAACTACTCTCTGAGCAAT	---	---	miRNA-4_0	3-Dec-13	Ensembl
20534165	-0.144463	100	0.8438	20534165	453.977	118.473	479.022	180.529	627.863	378.398	20534165	ENSG00000265651_s_st	ENSG00000265651	ENSG00000265651	snoRNA	Homo sapiens	chrHG79_PATCH:136226382-136226447 (+)	66	TGCCAATGATGGTTAAGAATTTCTTCACCTGAATAAACCATGTGGTCAGCATTGCATCTGAGGCAA	---	---	miRNA-4_0	3-Dec-13	Ensembl
20538170	-0.144463	100	0.8438	20538170	453.977	118.473	479.022	180.529	627.863	378.398	20538170	U36C_s_st	U36C	U36C	CDBox	Homo sapiens	chr9:136217701-136217768 (+)	68	TTGCCAATGATGGTTAAGAATTTCTTCACCTGAATAAACCATGTGGTCAGCATTGCATCTGAGGCAAA	---	---	miRNA-4_0	3-Dec-13	snoRNABase
20503799	-0.220666	100	0.8443	20503799	3.52467	1.32851	1.83359	2.84671	3.26757	1.53358	20503799	MIMAT0003161_st	MIMAT0003161	hsa-miR-493-3p	miRNA	Homo sapiens	chr14:101335453-101335474 (+)	22	UGAAGGUCUACUGUGUGCCAGG	---	hsa-mir-337 // chr14:101340830-101340922 (+) /// hsa-mir-493 // chr14:101335397-101335485 (+) /// hsa-mir-665 // chr14:101341370-101341441 (+)	miRNA-4_0	3-Dec-13	miRBase
20533220	-0.287291	100	0.8447	20533220	1.35525	1.3879	1.26673	1.92372	1.13224	1.81523	20533220	ENSG00000238329_x_st	ENSG00000238329	ENSG00000238329	snoRNA	Homo sapiens	chr16:18881488-18881591 (-)	104	ATCCTTTTGTAATACATAAGCATAATGATTGGGTTTTTATTTTCACATGTTTGATATGCCTCCCTCAAATCCTCTTATGATGTCAGCACATTACCCATCTGAGG	---	---	miRNA-4_0	3-Dec-13	Ensembl
20506857	-0.213083	100	0.8467	20506857	2.8693	2.29688	2.61379	1.60257	4.38522	4.03772	20506857	MIMAT0005915_st	MIMAT0005915	hsa-miR-1263	miRNA	Homo sapiens	chr3:163889311-163889332 (-)	22	AUGGUACCCUGGCAUACUGAGU	---	---	miRNA-4_0	3-Dec-13	miRBase
20519413	-0.242799	100	0.8475	20519413	3.46394	2.34073	1.61493	2.58495	4.59274	1.81204	20519413	MIMAT0019695_st	MIMAT0019695	hsa-miR-4638-5p	miRNA	Homo sapiens	chr5:180649612-180649632 (-)	21	ACUCGGCUGCGGUGGACAAGU	ENST00000515499 // antisense // 3UTR // 1 /// OTTHUMT00000372937 // antisense // 3UTR // 1	---	miRNA-4_0	3-Dec-13	miRBase
20533451	-0.216217	100	0.8489	20533451	2.3321	5.0135	4.08977	3.4051	2.94529	7.79418	20533451	ENSG00000238686_x_st	ENSG00000238686	ENSG00000238686	snoRNA	Homo sapiens	chr11:3713273-3713375 (+)	103	ATAGTTTGTAGTTCATGAGCATGATGATTGGGTGTTCATGCATGCGTGTGAGATGTGCCACCCTCGAACCTTGTGAAGATATTGGCATATTACCCGTCTGACA	---	---	miRNA-4_0	3-Dec-13	Ensembl
20503794	-0.184202	100	0.8491	20503794	2.9194	1.12702	1.81037	1.52357	3.16318	2.01871	20503794	MIMAT0004766_st	MIMAT0004766	hsa-miR-146b-3p	miRNA	Homo sapiens	chr10:104196313-104196334 (+)	22	UGCCCUGUGGACUCAGUUCUGG	---	---	miRNA-4_0	3-Dec-13	miRBase
20533693	-0.162659	100	0.8492	20533693	2.01231	3.88614	3.33669	1.43606	2.27124	13.0631	20533693	ENSG00000239055_st	ENSG00000239055	ENSG00000239055	snoRNA	Homo sapiens	chr9:131511637-131511740 (+)	104	ATCCTTTCGTAGTTTATAAGAGTGATGATTAGGTCTTCATGCTCATGTGTGAAATGTGCCTCCCTCAAACCATGTTAGGACGTTGGCATATTGCCCATCTGAAA	---	---	miRNA-4_0	3-Dec-13	Ensembl
20538220	-0.167478	100	0.8496	20538220	1.82506	1.02353	1.73354	1.15412	3.77741	1.2114	20538220	U65_st	U65	U65	HAcaBox	Homo sapiens	chr9:130210780-130210916 (-)	137	TCAGCCACCCGCCACTGCACCTGACCAGGTCTCTGTTGGCTGGTGCAATCCAGTGGTGAGCTGATAGTAAACCCCAGCTTAGGAAACAGGGTTGTTCTTCATGTGGATGACTCTGTGCCGAAAGCATGGGAACAGCC	---	---	miRNA-4_0	3-Dec-13	snoRNABase
20524035	-0.27715	100	0.85	20524035	1290.62	1318.75	1314.47	1711.94	1979.38	1075.26	20524035	MIMAT0024598_st	MIMAT0024598	hsa-miR-6125	miRNA	Homo sapiens	chr12:62654199-62654218 (+)	20	GCGGAAGGCGGAGCGGCGGA	ENST00000280377 // sense // 3UTR // 1 /// ENST00000312635 // sense // 3UTR // 1 /// ENST00000353364 // sense // 3UTR // 1 /// ENST00000393654 // sense // 3UTR // 1 /// ENST00000537297 // sense // exon // 1 /// ENST00000546718 // sense // exon // 1 /// ENST00000548524 // sense // exon // 1 /// ENST00000549237 // sense // 3UTR // 1 /// ENST00000549523 // sense // 3UTR // 1 /// ENST00000550396 // an…	---	miRNA-4_0	3-Dec-13	miRBase
20532704	-0.213815	100	0.8501	20532704	1.63289	1.13684	1.37552	1.08366	2.58599	1.48331	20532704	ACA60_st	ACA60	ACA60	HAcaBox	Homo sapiens	chr20:37078012-37078147 (+)	136	CACCTGCATTCAAAAATGATCACGGGCTGCCTGTGCTCTGGTCATCAATAACGCAGGGAGAGGAATTGCTGAAAGCCGTTTCCCGTGTTTGGAGGGTTCACACCTGTCCCTTTCAAATGCTGGCGCTTTCACACAC	---	---	miRNA-4_0	3-Dec-13	snoRNABase
20503815	-0.17054	100	0.8507	20503815	6.05019	2.97444	4.03847	8.76693	7.97778	1.68785	20503815	MIMAT0002824_st	MIMAT0002824	hsa-miR-498	miRNA	Homo sapiens	chr19:54177484-54177506 (+)	23	UUUCAAGCCAGGGGGCGUUUUUC	---	hsa-mir-512-1 // chr19:54169933-54170016 (+) /// hsa-mir-512-2 // chr19:54172411-54172508 (+) /// hsa-mir-498 // chr19:54177451-54177574 (+) /// hsa-mir-520e // chr19:54178965-54179051 (+) /// hsa-mir-515-1 // chr19:54182257-54182339 (+) /// hsa-mir-519e // chr19:54183194-54183277 (+) /// hsa-mir-520f // chr19:54185413-54185499 (+) /// hsa-mir-1323 // chr19:54175222-54175294 (+)	miRNA-4_0	3-Dec-13	miRBase
20534243	-0.224121	100	0.851	20534243	2.60761	2.203	3.88142	2.33096	4.88644	3.17672	20534243	HBII-316_st	HBII-316	HBII-316	CDBox	Homo sapiens	chr2:29136528-29136616 (+)	89	TGGTGCTGTGATGATGCCTTAATATTGTGGTTTCGACTCACTGAGAGTAAAATGAGGACCTACAATTCCTTGGCTGTGTCTGAGCACCC	---	---	miRNA-4_0	3-Dec-13	snoRNABase
20528733	-0.247656	100	0.8511	20528733	1423.37	1380.66	1405.3	2093.88	2132.88	1003.04	20528733	MIMAT0030019_st	MIMAT0030019	hsa-miR-7704	miRNA	Homo sapiens	chr2:177053571-177053589 (+)	19	CGGGGUCGGCGGCGACGUG	ENST00000331462 // sense // 3UTR // 1 /// ENST00000413969 // antisense // exon // 1 /// OTTHUMT00000255693 // sense // 3UTR // 1 /// OTTHUMT00000334221 // antisense // exon // 1	---	miRNA-4_0	3-Dec-13	miRBase
20532568	-0.240903	100	0.8511	20532568	1.36739	1.31813	1.42798	2.23936	1.88726	0.987723	20532568	14qI-4_st	14qI-4	14qI-4	CDBox	Homo sapiens	chr14:101402828-101402901 (+)	74	TGGACCAATGATGAGTACCATGGGGTATCTGAAACAGGATTTTTGATTAAACCCATATGCAATTCTGAGGTCCA	---	---	miRNA-4_0	3-Dec-13	snoRNABase
20534317	-0.148634	100	0.8522	20534317	5.88153	1.90296	3.48491	2.75303	8.3145	2.75303	20534317	HBII-85-24_x_st	HBII-85-24	HBII-85-24	CDBox	Homo sapiens	chr15:25339183-25339276 (+)	94	TGGATCGATGATGACTTTTATACATGCATTCCTTGGAAAGCTGAACAAAATGAGTGAAAACTCTATACCGTCATCTTCGTTGAACTGAGGTCCA	---	---	miRNA-4_0	3-Dec-13	snoRNABase
20517922	-0.325308	100	0.8535	20517922	0.97781	0.97781	0.97781	0.97781	1.3121	1.17212	20517922	MIMAT0018090_st	MIMAT0018090	hsa-miR-3667-3p	miRNA	Homo sapiens	chr22:49937049-49937070 (-)	22	ACCUUCCUCUCCAUGGGUCUUU	ENST00000414287 // sense // intron // 1 /// ENST00000416411 // sense // intron // 1 /// OTTHUMT00000317433 // sense // intron // 1 /// OTTHUMT00000317434 // sense // intron // 1	---	miRNA-4_0	3-Dec-13	miRBase
20532900	-0.301247	100	0.8537	20532900	1.06213	1.06213	1.06213	1.06213	1.14199	1.58783	20532900	ENSG00000201882_st	ENSG00000201882	ENSG00000201882	snoRNA	Homo sapiens	chrX:20154184-20154253 (-)	70	GGGCAATGATGTAAAGGTTTTACGACTGACCTTTGTAACTATGAAGTTTTCTACACTTGACCTGAGCTCA	---	---	miRNA-4_0	3-Dec-13	Ensembl
20532599	-0.202927	100	0.8552	20532599	1.18111	1.20029	1.38895	2.47915	1.54848	0.82008	20532599	14qII-26_x_st	14qII-26	14qII-26	CDBox	Homo sapiens	chr14:101453383-101453453 (+)	71	TGGATCGATGATGAGCACTGGTGGAGTATGAGTCACATACGATGAATACGTGTCTGGAACTCTGAGGTCCA	---	---	miRNA-4_0	3-Dec-13	snoRNABase
20534178	-0.287162	100	0.8575	20534178	1.55711	1.16386	1.39121	2.14911	1.49374	1.24546	20534178	ENSG00000266132_x_st	ENSG00000266132	ENSG00000266132	snoRNA	Homo sapiens	chrHSCHR6_MHC_QBL:29549960-29550043 (+)	84	TGGATTGGTGATGAGCAACAATCACCATCTTTCGTTTGAGTCTCATGGCCATGAGACCAACCCCATGCACTGCTCTGAGACCTG	---	---	miRNA-4_0	3-Dec-13	Ensembl
20534175	-0.287162	100	0.8575	20534175	1.55711	1.16386	1.39121	2.14911	1.49374	1.24546	20534175	ENSG00000265926_x_st	ENSG00000265926	ENSG00000265926	snoRNA	Homo sapiens	chrHSCHR6_MHC_DBB:29549986-29550069 (+)	84	TGGATTGGTGATGAGCAACAATCACCATCTTTCGTTTGAGTCTCATGGCCATGAGACCAACCCCATGCACTGCTCTGAGACCTG	---	---	miRNA-4_0	3-Dec-13	Ensembl
20515550	-0.234463	100	0.8575	20515550	104.51	122.529	78.458	196.483	130.863	61.9672	20515550	MIMAT0015010_st	MIMAT0015010	hsa-miR-3141	miRNA	Homo sapiens	chr5:153975605-153975623 (-)	19	GAGGGCGGGUGGAGGAGGA	---	---	miRNA-4_0	3-Dec-13	miRBase
20534166	-0.287162	100	0.8575	20534166	1.55711	1.16386	1.39121	2.14911	1.49374	1.24546	20534166	ENSG00000265663_x_st	ENSG00000265663	ENSG00000265663	snoRNA	Homo sapiens	chrHSCHR6_MHC_MANN:29549656-29549739 (+)	84	TGGATTGGTGATGAGCAACAATCACCATCTTTCGTTTGAGTCTCATGGCCATGAGACCAACCCCATGCACTGCTCTGAGACCTG	---	---	miRNA-4_0	3-Dec-13	Ensembl
20534184	-0.287162	100	0.8575	20534184	1.55711	1.16386	1.39121	2.14911	1.49374	1.24546	20534184	ENSG00000266672_x_st	ENSG00000266672	ENSG00000266672	snoRNA	Homo sapiens	chrHSCHR6_MHC_COX:29546631-29546714 (+)	84	TGGATTGGTGATGAGCAACAATCACCATCTTTCGTTTGAGTCTCATGGCCATGAGACCAACCCCATGCACTGCTCTGAGACCTG	---	---	miRNA-4_0	3-Dec-13	Ensembl
20534154	-0.287162	100	0.8575	20534154	1.55711	1.16386	1.39121	2.14911	1.49374	1.24546	20534154	ENSG00000265013_x_st	ENSG00000265013	ENSG00000265013	snoRNA	Homo sapiens	chrHSCHR6_MHC_MCF:29549832-29549915 (+)	84	TGGATTGGTGATGAGCAACAATCACCATCTTTCGTTTGAGTCTCATGGCCATGAGACCAACCCCATGCACTGCTCTGAGACCTG	---	---	miRNA-4_0	3-Dec-13	Ensembl
20534164	-0.287162	100	0.8575	20534164	1.55711	1.16386	1.39121	2.14911	1.49374	1.24546	20534164	ENSG00000265634_x_st	ENSG00000265634	ENSG00000265634	snoRNA	Homo sapiens	chrHSCHR6_MHC_APD:29550140-29550223 (+)	84	TGGATTGGTGATGAGCAACAATCACCATCTTTCGTTTGAGTCTCATGGCCATGAGACCAACCCCATGCACTGCTCTGAGACCTG	---	---	miRNA-4_0	3-Dec-13	Ensembl
20538162	-0.174533	100	0.8587	20538162	100.173	41.446	58.5179	48.3375	100.308	79.1389	20538162	U32A_x_st	U32A	U32A	CDBox	Homo sapiens	chr19:49993225-49993301 (+)	77	GTCAGTGATGAGCAACATTCACCATCTTTCGTTTGAGTCTCACGGCCATGAGATCAACCCCATGCACCGCTCTGAGA	---	---	miRNA-4_0	3-Dec-13	snoRNABase
20525699	-0.285054	100	0.8589	20525699	1190.54	1209.36	1002.05	1393.15	1765.53	925.697	20525699	MIMAT0027638_st	MIMAT0027638	hsa-miR-6869-5p	miRNA	Homo sapiens	chr20:1373584-1373605 (-)	22	GUGAGUAGUGGCGCGCGGCGGC	ENST00000381715 // sense // 5UTR // 1 /// ENST00000381719 // sense // intron // 1 /// ENST00000381724 // sense // 5UTR // 1 /// ENST00000400137 // sense // intron // 1 /// ENST00000439640 // sense // intron // 1 /// OTTHUMT00000077534 // sense // intron // 1 /// OTTHUMT00000077535 // sense // intron // 1 /// OTTHUMT00000077537 // sense // 5UTR // 1 /// OTTHUMT00000077538 // sense // 5UTR // 1	---	miRNA-4_0	3-Dec-13	miRBase
20519655	-0.134409	100	0.8605	20519655	7.2932	3.43495	4.09413	2.13589	11.1854	6.7388	20519655	MIMAT0019932_st	MIMAT0019932	hsa-miR-4776-5p	miRNA	Homo sapiens	chr2:213790990-213791011 (+) // chr2:213791030-213791051 (-)	22	GUGGACCAGGAUGGCAAGGGCU	ENST00000415387 // sense // intron // 1 /// OTTHUMT00000337265 // sense // intron // 1	hsa-mir-4776-1 // chr2:213790981-213791060 (+) /// hsa-mir-4776-2 // chr2:213790981-213791060 (-)	miRNA-4_0	3-Dec-13	miRBase
20532923	-0.280812	100	0.8606	20532923	1.32851	1.74191	1.32737	1.96221	1.62371	1.51263	20532923	ENSG00000202335_st	ENSG00000202335	ENSG00000202335	snoRNA	Homo sapiens	chr12:110934157-110934226 (-)	70	AATCAATGATGAAACCTATCCCAAAGCTGATGACCTGAAGAAAAATACGTACAGATTCAGCTTCTGAGAT	---	---	miRNA-4_0	3-Dec-13	Ensembl
20504380	-0.174762	100	0.8619	20504380	2.06104	1.99538	3.55501	1.13071	5.1688	3.90679	20504380	MIMAT0003298_st	MIMAT0003298	hsa-miR-629-3p	miRNA	Homo sapiens	chr15:70371726-70371747 (-)	22	GUUCUCCCAACGUAAGCCCAGC	ENST00000317509 // sense // intron // 4 /// ENST00000440567 // sense // intron // 4 /// ENST00000442299 // sense // intron // 4 /// ENST00000451782 // sense // intron // 4 /// ENST00000539550 // sense // intron // 2 /// ENST00000557907 // sense // intron // 4 /// ENST00000557919 // sense // intron // 4 /// ENST00000557984 // sense // intron // 2 /// ENST00000557997 // sense // intron // 4 /// ENS…	---	miRNA-4_0	3-Dec-13	miRBase
20532843	-0.32759	100	0.8635	20532843	2.9716	2.74047	2.61422	3.49731	2.90741	3.25198	20532843	ENSG00000201229_st	ENSG00000201229	ENSG00000201229	snoRNA	Homo sapiens	chr3:183169645-183169776 (+)	132	AGGTTGGATTCATTGTTACAATATAGCTGTGAAGTGCTATGTTGTCCTTGCCCCCTGCTCAAAGCAATTGTTTCCCACAATCTCTGTCTCACTCGGTTCTATAGTAAGACATGGACGCTTGGTCTCAAACAT	---	---	miRNA-4_0	3-Dec-13	Ensembl
20538198	-0.118928	100	0.8649	20538198	722.67	107.672	755.003	325.863	635.81	438.196	20538198	U50B_x_st	U50B	U50B	CDBox	Homo sapiens	chr6:86387307-86387377 (-)	71	TAATCAATGATGAAACCTATCCCGAAGCTGATAACCTGAAGAAAAATAAGTACGGATTCGGCTTCTGAGAT	---	---	miRNA-4_0	3-Dec-13	snoRNABase
20533533	-0.240239	100	0.8661	20533533	0.989804	1.5531	1.53133	1.54617	1.23902	1.89124	20533533	ENSG00000238807_st	ENSG00000238807	ENSG00000238807	snoRNA	Homo sapiens	chr17:4017902-4018004 (+)	103	ATCCTTTTGTAGTTCATCAGTGTCATGAGTGGGTTTTCACGCACATGTGTCAAATATGCCTCCCTCAAACTGTTACGTCATTGGCATATTACCTGACGTGAAG	---	---	miRNA-4_0	3-Dec-13	Ensembl
20532668	-0.101563	100	0.8663	20532668	35.3944	5.98134	17.501	7.03651	39.501	20.5006	20532668	ACA3_st	ACA3	ACA3	HAcaBox	Homo sapiens	chr11:8705774-8705903 (+)	130	ATCGAGGCTAGAGTCACGCTTGGGTATCGGCTATTGCCTGAGTGTGCTAGAGTCCTCGAAGAGTAACTGCTGACCTTATTCACTGGCTGTGGGCCTTATGGCACAGTCAGTCACCAGGTTAGAGACATGC	---	---	miRNA-4_0	3-Dec-13	snoRNABase
20532692	-0.185146	100	0.8672	20532692	3.3888	4.15619	3.91932	2.99101	9.92645	2.8511	20532692	ACA55_st	ACA55	ACA55	HAcaBox	Homo sapiens	chr1:40033046-40033182 (-)	137	GAGCACCTGAATCTTTCCCATTCCTTGCTGCCTCGTGCCGGTGTGGGGACAGATGGTGCTACAGAATGAGCAGAGGAAATCCAGACAGGTTGTTTTCCATTTGTCTTGGGGCCTGTCTCTACAGCTCTGCCACATTT	---	---	miRNA-4_0	3-Dec-13	snoRNABase
20523021	-0.228571	100	0.8687	20523021	2136.98	1823.81	1900.5	2334.86	3114.63	1553.57	20523021	MIMAT0023714_st	MIMAT0023714	hsa-miR-6089	miRNA	Homo sapiens	chrX:2527270-2527293 (+) // chrY:2477270-2477293 (+)	24	GGAGGCCGGGGUGGGGCGGGGCGG	---	---	miRNA-4_0	3-Dec-13	miRBase
20532569	-0.234489	100	0.8697	20532569	2.34611	3.26053	2.48525	3.58189	4.09183	1.97181	20532569	14qI-4_x_st	14qI-4	14qI-4	CDBox	Homo sapiens	chr14:101402828-101402901 (+)	74	TGGACCAATGATGAGTACCATGGGGTATCTGAAACAGGATTTTTGATTAAACCCATATGCAATTCTGAGGTCCA	---	---	miRNA-4_0	3-Dec-13	snoRNABase
20517919	-0.220793	100	0.8697	20517919	2593.86	2077.03	2221.1	2682.39	3716.06	1824.84	20517919	MIMAT0018087_st	MIMAT0018087	hsa-miR-3665	miRNA	Homo sapiens	chr13:78272210-78272227 (-)	18	AGCAGGUGCGGGGCGGCG	ENST00000422114 // antisense // intron // 1 /// ENST00000466548 // antisense // 3UTR // 1 /// OTTHUMT00000045346 // antisense // intron // 1 /// OTTHUMT00000355018 // antisense // 3UTR // 1	---	miRNA-4_0	3-Dec-13	miRBase
20525585	-0.273203	100	0.8712	20525585	68.9802	47.3748	41.2848	94.6327	45.469	47.4124	20525585	MIMAT0027524_st	MIMAT0027524	hsa-miR-6812-5p	miRNA	Homo sapiens	chr20:44054155-44054179 (+)	25	AUGGGGUGAGAUGGGGAGGAGCAGC	ENST00000279035 // sense // intron // 9 /// ENST00000279036 // sense // intron // 11 /// ENST00000341555 // sense // intron // 6 /// ENST00000372689 // sense // intron // 10 /// ENST00000535404 // sense // intron // 10 /// ENST00000543458 // sense // intron // 10 /// ENST00000545755 // sense // intron // 8 /// OTTHUMT00000079434 // sense // intron // 11	---	miRNA-4_0	3-Dec-13	miRBase
20529779	-0.216345	100	0.872	20529779	1261.45	1513.8	1340.66	1717.35	2312.81	972.062	20529779	MIMAT0030996_st	MIMAT0030996	hsa-miR-8069	miRNA	Homo sapiens	chr21:15096563-15096585 (+)	23	GGAUGGUUGGGGGCGGUCGGCGU	---	---	miRNA-4_0	3-Dec-13	miRBase
20525420	-0.222094	100	0.873	20525420	1122.16	1110.35	1050.13	1536.83	1616.58	791.505	20525420	MIMAT0027359_st	MIMAT0027359	hsa-miR-6729-5p	miRNA	Homo sapiens	chr1:12089220-12089241 (+)	22	UGGGCGAGGGCGGCUGAGCGGC	ENST00000235332 // sense // intron // 5 /// ENST00000436478 // sense // intron // 5 /// ENST00000460823 // sense // intron // 1 /// ENST00000466860 // sense // intron // 3 /// ENST00000478749 // sense // intron // 4 /// ENST00000492256 // sense // intron // 1 /// ENST00000498685 // sense // intron // 2 /// OTTHUMT00000006941 // sense // intron // 5 /// OTTHUMT00000006942 // sense // intron // 2 /…	---	miRNA-4_0	3-Dec-13	miRBase
20534325	-0.140384	100	0.874	20534325	22.2658	9.37625	9.79626	11.1958	31.0917	8.79967	20534325	HBII-85-2_x_st	HBII-85-2	HBII-85-2	CDBox	Homo sapiens	chr15:25299356-25299452 (+)	97	TGGATCGATGATGAGTCCCCAAAAAAAACATTCCTTGGAAAAGCTGAACAAAATGAGTGAAAACTCATACCGTCATTCTCATCGGAACTGAGGTCCA	---	---	miRNA-4_0	3-Dec-13	snoRNABase
20500188	-0.117393	100	0.875	20500188	16.1176	51.3372	42.4926	63.5178	62.9328	13.1283	20500188	MIMAT0000100_st	MIMAT0000100	hsa-miR-29b-3p	miRNA	Homo sapiens	chr1:207975795-207975817 (-) // chr7:130562226-130562248 (-)	23	UAGCACCAUUUGAAAUCAGUGUU	---	hsa-mir-29b-2 // chr1:207975788-207975868 (-) /// hsa-mir-29c // chr1:207975197-207975284 (-)	miRNA-4_0	3-Dec-13	miRBase
20500148	-0.23255	100	0.8755	20500148	4649.76	5077.25	3107.49	4238.12	5203.11	4958.01	20500148	MIMAT0000080_st	MIMAT0000080	hsa-miR-24-3p	miRNA	Homo sapiens	chr19:13947103-13947124 (-) // chr9:97848346-97848367 (+)	22	UGGCUCAGUUCAGCAGGAACAG	ENST00000587762 // sense // exon // 1 /// OTTHUMT00000457941 // sense // exon // 1	hsa-mir-23a // chr19:13947401-13947473 (-) /// hsa-mir-24-2 // chr19:13947101-13947173 (-) /// hsa-mir-27a // chr19:13947254-13947331 (-)	miRNA-4_0	3-Dec-13	miRBase
20533938	-0.20227	100	0.8765	20533938	1.8139	1.92054	1.8139	1.84981	1.51842	3.3415	20533938	ENSG00000252349_st	ENSG00000252349	ENSG00000252349	snoRNA	Homo sapiens	chr17:19565313-19565403 (+)	91	CTGATTCTTTGTACTAGGATGCAAAAGAAAACAATCCTTGTGCCTTCTATCTCTCTTGGTGGCAGCCCAGATTGAATTGGGGAATACATCT	---	---	miRNA-4_0	3-Dec-13	Ensembl
20500798	-0.201829	100	0.8767	20500798	961.094	1719.98	757.274	1098.29	1269.88	1332.03	20500798	MIMAT0000461_st	MIMAT0000461	hsa-miR-195-5p	miRNA	Homo sapiens	chr17:6920986-6921006 (-)	21	UAGCAGCACAGAAAUAUUGGC	ENST00000443997 // sense // intron // 1 /// ENST00000572453 // sense // exon // 1 /// ENST00000572547 // sense // intron // 1 /// OTTHUMT00000450298 // sense // intron // 1 /// OTTHUMT00000450299 // sense // intron // 1 /// OTTHUMT00000450300 // sense // exon // 1	hsa-mir-195 // chr17:6920934-6921020 (-) /// hsa-mir-497 // chr17:6921230-6921341 (-)	miRNA-4_0	3-Dec-13	miRBase
20518851	-0.197869	100	0.8774	20518851	1179.05	1157.84	1221.66	1729.81	1721.71	828.913	20518851	MIMAT0018993_st	MIMAT0018993	hsa-miR-4466	miRNA	Homo sapiens	chr6:157100844-157100861 (-)	18	GGGUGCGGGCCGGCGGGG	ENST00000275248 // antisense // intron // 1 /// ENST00000346085 // antisense // intron // 1 /// ENST00000350026 // antisense // intron // 1 /// ENST00000367148 // antisense // intron // 1 /// ENST00000414678 // antisense // intron // 1 /// OTTHUMT00000042827 // antisense // intron // 1 /// OTTHUMT00000042831 // antisense // intron // 1 /// OTTHUMT00000372723 // antisense // intron // 1	---	miRNA-4_0	3-Dec-13	miRBase
20533499	-0.204393	100	0.8779	20533499	1.38537	0.785086	5.82972	1.08861	1.38537	6.21446	20533499	ENSG00000238754_x_st	ENSG00000238754	ENSG00000238754	snoRNA	Homo sapiens	chr1:193026411-193026545 (-)	135	TTGCATGTGGTAATGTCTGCTCTTCATTCCTTTGGGAGCAGAAATACATCCATAACACGCTAAATTAAAAAAGGAGTTCTCAGGGCTGCCAACCTTACAGTAGAGGTTGAGTGGTAGTATATTACTCCTACATAA	---	---	miRNA-4_0	3-Dec-13	Ensembl
20503792	-0.21263	100	0.879	20503792	1.0396	0.820302	1.76076	1.22188	1.30907	1.38247	20503792	MIMAT0026606_st	MIMAT0026606	hsa-miR-511-3p	miRNA	Homo sapiens	chr10:17887160-17887179 (+) // chr10:18134089-18134108 (+)	20	AAUGUGUAGCAAAAGACAGA	ENST00000239761 // sense // intron // 5 /// ENST00000331429 // sense // intron // 5 /// ENST00000457317 // sense // intron // 5 /// OTTHUMT00000047054 // sense // intron // 5 /// OTTHUMT00000047057 // sense // intron // 5	---	miRNA-4_0	3-Dec-13	miRBase
20532572	-0.133388	100	0.8791	20532572	6.12132	3.80588	4.50741	2.79554	12.1479	4.55109	20532572	14qI-7_st	14qI-7	14qI-7	CDBox	Homo sapiens	chr14:101407463-101407538 (+)	76	TGGATCAATGATGAGTATGCGTGGGGCATCTGAATCAAATATTCTGATTATACCCTGTCTGTATCTCTGAGGTCCA	---	---	miRNA-4_0	3-Dec-13	snoRNABase
20500741	-0.192533	100	0.8799	20500741	3.34806	1.9914	2.12812	2.84671	3.82938	1.91091	20500741	MIMAT0004595_st	MIMAT0004595	hsa-miR-135a-3p	miRNA	Homo sapiens	chr3:52328248-52328269 (-)	22	UAUAGGGAUUGGAGCCGUGGCG	ENST00000354773 // antisense // exon // 4 /// ENST00000467187 // sense // intron // 1 /// ENST00000493616 // sense // intron // 1 /// OTTHUMT00000350824 // sense // intron // 1 /// OTTHUMT00000350826 // sense // intron // 1	---	miRNA-4_0	3-Dec-13	miRBase
20503800	-0.0835388	100	0.8801	20503800	21.6002	3.15022	26.8562	3.18723	22.7414	36.981	20503800	MIMAT0002814_st	MIMAT0002814	hsa-miR-432-5p	miRNA	Homo sapiens	chr14:101350833-101350855 (+)	23	UCUUGGAGUAGGUCAUUGGGUGG	ENST00000534062 // antisense // exon // 1 /// OTTHUMT00000395127 // antisense // exon // 1	hsa-mir-127 // chr14:101349316-101349412 (+) /// hsa-mir-136 // chr14:101351039-101351120 (+) /// hsa-mir-337 // chr14:101340830-101340922 (+) /// hsa-mir-431 // chr14:101347344-101347457 (+) /// hsa-mir-433 // chr14:101348223-101348315 (+) /// hsa-mir-432 // chr14:101350820-101350913 (+) /// hsa-mir-665 // chr14:101341370-101341441 (+)	miRNA-4_0	3-Dec-13	miRBase
20519048	-0.20799	100	0.8803	20519048	2583.97	2170.3	2200.59	2978.7	3529.96	1720.52	20519048	MIMAT0019337_st	MIMAT0019337	hsa-miR-3960	miRNA	Homo sapiens	chr9:130548158-130548177 (+)	20	GGCGGCGGCGGAGGCGGGGG	ENST00000373265 // sense // 3UTR // 1 /// ENST00000421939 // sense // 3UTR // 1 /// OTTHUMT00000054239 // sense // 3UTR // 1	hsa-mir-2861 // chr9:130548197-130548286 (+) /// hsa-mir-3960 // chr9:130548112-130548202 (+)	miRNA-4_0	3-Dec-13	miRBase
20534265	-0.137838	100	0.8811	20534265	4.0069	1.04293	1.20236	1.62605	2.1771	2.07513	20534265	HBII-52-21_x_st	HBII-52-21	HBII-52-21	CDBox	Homo sapiens	chr15:25453230-25453310 (+)	81	GGGTCGATGATGAGAACCTTATATTTTCTGAAGAGAGGTGATGACTTAAAAATCATGCTCAATAGGATTACGCTGAGGCCC	---	---	miRNA-4_0	3-Dec-13	snoRNABase
20515577	-0.212962	100	0.8816	20515577	1.19721	1.38965	1.27953	1.98651	1.30621	1.19721	20515577	MIMAT0015031_st	MIMAT0015031	hsa-miR-3157-5p	miRNA	Homo sapiens	chr10:97824126-97824147 (-)	22	UUCAGCCAGGCUAGUGCAGUCU	ENST00000416301 // sense // intron // 2 /// ENST00000427846 // sense // intron // 2 /// ENST00000451364 // sense // intron // 2 /// ENST00000452728 // sense // intron // 2 /// ENST00000454638 // sense // intron // 2 /// ENST00000458228 // sense // intron // 2 /// OTTHUMT00000049575 // sense // intron // 2 /// OTTHUMT00000049576 // sense // intron // 2 /// OTTHUMT00000049577 // sense // intron // …	---	miRNA-4_0	3-Dec-13	miRBase
20505803	-0.239959	100	0.8821	20505803	1.35379	1.14394	1.51539	1.73162	1.466	1.34712	20505803	MIMAT0004959_st	MIMAT0004959	hsa-miR-216b-5p	miRNA	Homo sapiens	chr2:56227899-56227920 (-)	22	AAAUCUCUGCAGGCAAAUGUGA	ENST00000446139 // sense // intron // 2 /// OTTHUMT00000324929 // sense // intron // 2	---	miRNA-4_0	3-Dec-13	miRBase
20506897	-0.238242	100	0.8831	20506897	1.83359	1.61061	1.33414	2.6281	1.69347	1.2855	20506897	MIMAT0005949_st	MIMAT0005949	hsa-miR-664a-3p	miRNA	Homo sapiens	chr1:220373891-220373913 (-)	23	UAUUCAUUUAUCCCCAGCCUACA	ENST00000237724 // sense // intron // 6 /// ENST00000358951 // sense // intron // 9 /// ENST00000410438 // sense // exon // 1 /// ENST00000478976 // sense // intron // 2 /// ENST00000483278 // sense // intron // 7 /// OTTHUMT00000090205 // sense // intron // 9 /// OTTHUMT00000090206 // sense // intron // 7 /// OTTHUMT00000357665 // sense // intron // 2 /// OTTHUMT00000357666 // sense // intron //…	---	miRNA-4_0	3-Dec-13	miRBase
20538274	-0.177891	100	0.8833	20538274	2.40826	1.72606	1.68672	1.57115	3.10181	2.08726	20538274	U94_st	U94	U94	CDBox	Homo sapiens	chr2:86362993-86363129 (+)	137	CAGGCTGTGATGATTGGCGCAGGGGTACGGACCTCAGCTGAGTCATGGGAGCTGAATGTATGTGTTTCTCCTTTGTCCTGCATGTGGCAGGCTGATGGGGAGCACTTACATGAGACTGTTGCCTCAATCTGAGCCTG	---	---	miRNA-4_0	3-Dec-13	snoRNABase
20538244	-0.164962	100	0.8841	20538244	469.167	240.682	541.029	298.517	505.67	585.72	20538244	U73a_st	U73a	U73a	CDBox	Homo sapiens	chr4:152024979-152025043 (+)	65	AATAAGTGATGAAAAAAGTTTCGGTCCCAGATGATGGCCAGTGATAACAACATTTTTCTGATGTT	---	---	miRNA-4_0	3-Dec-13	snoRNABase
20538164	-0.107691	100	0.8853	20538164	298.424	65.0537	267.57	126.357	306.194	193.513	20538164	U33_st	U33	U33	CDBox	Homo sapiens	chr19:49993874-49993956 (+)	83	GGCCGGTGATGAGAACTTCTCCCACTCACATTCGAGTTTCCCGACCATGAGATGACTCCACATGCACTACCATCTGAGGCCAC	---	---	miRNA-4_0	3-Dec-13	snoRNABase
20532590	-0.101456	100	0.8859	20532590	56.2316	15.9599	86.0755	36.5087	85.9292	35.4104	20532590	14qII-1_x_st	14qII-1	14qII-1	CDBox	Homo sapiens	chr14:101416170-101416240 (+)	71	TGGACCTATGATGATGACTGGTGGCGTATGAGTCATTGACGGTGAATACAGGTCTGGAAGTCTGAGGTCCA	---	---	miRNA-4_0	3-Dec-13	snoRNABase
20532636	-0.0601753	100	0.886	20532636	110.163	4.2181	156.73	12.5262	105.88	78.9433	20532636	ACA24_s_st	ACA24	ACA24	HAcaBox	Homo sapiens	chr4:119200345-119200475 (+)	131	CTCCATGTATCTTTGGGACCTGTCAGCCGTGGCAGTCTCCCTTCCTAGCCATGGAAGAGCATATCCTTGTTTATTGGCAAAGCTGTCACCATTTAATTGGTATCAGATTCTGACTTGCACAAGTAACATTC	---	---	miRNA-4_0	3-Dec-13	snoRNABase
20532993	-0.0601753	100	0.886	20532993	110.163	4.2181	156.73	12.5262	105.88	78.9433	20532993	ENSG00000207130_s_st	ENSG00000207130	ENSG00000207130	snoRNA	Homo sapiens	chr3:128433414-128433548 (-)	135	CTCCATGTGTCTTTGGAACCTGTCAGCTGTGGCAGTTGCCCTTCCTAGCCATGGAAGAGTAAGTATATTCTTGTTTATTGGCAAAGCTGTCACCATTTCATTGGTATCAGATTCTGACTTGCACAAGTAACATTC	---	---	miRNA-4_0	3-Dec-13	Ensembl
20532964	-0.0601753	100	0.886	20532964	110.163	4.2181	156.73	12.5262	105.88	78.9433	20532964	ENSG00000206903_s_st	ENSG00000206903	ENSG00000206903	snoRNA	Homo sapiens	chr15:65577799-65577929 (-)	131	CTCCATGTATCTTTGGGACCTGTCAAGTGTGGCAGTCTCCCTTCCTTGCCATGGAAGAGCATATTCTTGTTTACCAGCAAAGCTGTCACCATTTAATTGGTATCAGATTCTGACTTGCACAAGTAACATTC	---	---	miRNA-4_0	3-Dec-13	Ensembl
20506771	-0.172664	100	0.8871	20506771	147.906	241.01	150.103	290.677	240.533	109.612	20506771	MIMAT0022941_st	MIMAT0022941	hsa-miR-1227-5p	miRNA	Homo sapiens	chr19:2234132-2234148 (-)	17	GUGGGGCCAGGCGGUGG	ENST00000326631 // sense // intron // 4 /// ENST00000585423 // sense // intron // 3 /// ENST00000586497 // sense // intron // 3 /// ENST00000586608 // sense // intron // 2 /// ENST00000587394 // sense // intron // 4 /// ENST00000587962 // sense // intron // 4 /// ENST00000588450 // sense // intron // 2 /// ENST00000588545 // sense // intron // 4 /// ENST00000589097 // sense // intron // 5 /// ENS…	hsa-mir-1227 // chr19:2234061-2234148 (-) /// hsa-mir-6789 // chr19:2235828-2235925 (-)	miRNA-4_0	3-Dec-13	miRBase
20538180	-0.159243	100	0.8883	20538180	565.878	364.688	546.138	388.637	792.199	522.232	20538180	U43_st	U43	U43	CDBox	Homo sapiens	chr22:39715057-39715118 (-)	62	CACAGATGATGAACTTATTGACGGGCGGACAGAAACTGTGTGCTGATTGTCACGTTCTGATT	---	---	miRNA-4_0	3-Dec-13	snoRNABase
20532641	-0.0975426	100	0.8884	20532641	2.49683	0.892145	2.80495	0.787718	4.54987	2.48661	20532641	ACA28_st	ACA28	ACA28	HAcaBox	Homo sapiens	chr14:103804186-103804311 (+)	126	AAGCAACACTCTGTGGCAGATGATCAAAACTGTCTGACACAATTTGAGCTTGCTATAGCAAGAAAGTCTAACCTATTCCGGTGTTCTCTCTCCCATGAGACAAGCCGTTATATAGACTTAAACAGT	---	---	miRNA-4_0	3-Dec-13	snoRNABase
20500140	-0.179056	100	0.8885	20500140	1.32851	0.996327	1.33414	1.28534	0.787718	2.48661	20500140	MIMAT0004493_st	MIMAT0004493	hsa-miR-20a-3p	miRNA	Homo sapiens	chr13:92003362-92003383 (+)	22	ACUGCAUUAUGAGCACUUAAAG	ENST00000400282 // sense // intron // 3 /// ENST00000581816 // sense // exon // 3 /// ENST00000582141 // sense // exon // 2 /// OTTHUMT00000045448 // sense // intron // 3 /// OTTHUMT00000442497 // sense // exon // 2 /// OTTHUMT00000442498 // sense // exon // 3	hsa-mir-17 // chr13:92002859-92002942 (+) /// hsa-mir-18a // chr13:92003005-92003075 (+) /// hsa-mir-19a // chr13:92003145-92003226 (+) /// hsa-mir-19b-1 // chr13:92003446-92003532 (+) /// hsa-mir-20a // chr13:92003319-92003389 (+) /// hsa-mir-92a-1 // chr13:92003568-92003645 (+)	miRNA-4_0	3-Dec-13	miRBase
20504561	-0.175811	100	0.8886	20504561	97.965	197.927	77.2993	115.565	136.4	135.531	20504561	MIMAT0010214_st	MIMAT0010214	hsa-miR-151b	miRNA	Homo sapiens	chr14:100575775-100575792 (-)	18	UCGAGGAGCUCACAGUCU	ENST00000392920 // antisense // intron // 3 /// ENST00000402714 // antisense // intron // 3 /// ENST00000544450 // antisense // intron // 3 /// ENST00000553875 // antisense // intron // 4 /// ENST00000554045 // antisense // intron // 3 /// ENST00000555706 // antisense // intron // 4 /// ENST00000557153 // antisense // intron // 3 /// ENST00000557384 // antisense // intron // 2 /// OTTHUMT00000413…	hsa-mir-342 // chr14:100575992-100576090 (+) /// hsa-mir-151b // chr14:100575756-100575851 (-)	miRNA-4_0	3-Dec-13	miRBase
20501293	-0.108486	100	0.8887	20501293	25.3041	49.4943	20.6999	68.2107	14.3849	37.6441	20501293	MIMAT0000760_st	MIMAT0000760	hsa-miR-331-3p	miRNA	Homo sapiens	chr12:95702256-95702276 (+)	21	GCCCCUGGGCCUAUCCUAGAA	---	hsa-mir-331 // chr12:95702196-95702289 (+) /// hsa-mir-3685 // chr12:95703699-95703760 (+)	miRNA-4_0	3-Dec-13	miRBase
20538197	-0.0940077	100	0.8889	20538197	655.312	91.0425	651.253	268.363	555.889	370.798	20538197	U50B_st	U50B	U50B	CDBox	Homo sapiens	chr6:86387307-86387377 (-)	71	TAATCAATGATGAAACCTATCCCGAAGCTGATAACCTGAAGAAAAATAAGTACGGATTCGGCTTCTGAGAT	---	---	miRNA-4_0	3-Dec-13	snoRNABase
20518882	-0.143572	100	0.8912	20518882	922.705	740.331	1087.67	1352.73	1399.17	554.651	20518882	MIMAT0019022_st	MIMAT0019022	hsa-miR-4488	miRNA	Homo sapiens	chr11:61276071-61276088 (+)	18	AGGGGGCGGGCUCCGGCG	---	---	miRNA-4_0	3-Dec-13	miRBase
20518940	-0.197026	100	0.8944	20518940	20.0001	22.5211	10.36	20.2685	20.1372	15.978	20518940	MIMAT0019077_st	MIMAT0019077	hsa-miR-1587	miRNA	Homo sapiens	chrX:39696816-39696835 (+)	20	UUGGGCUGGGCUGGGUUGGG	ENST00000562814 // antisense // exon // 2 /// OTTHUMT00000430435 // antisense // exon // 2	---	miRNA-4_0	3-Dec-13	miRBase
20515623	-0.146907	100	0.8954	20515623	13.026	8.58025	10.8743	21.7319	12.9124	6.0342	20515623	MIMAT0015069_st	MIMAT0015069	hsa-miR-3187-3p	miRNA	Homo sapiens	chr19:813627-813646 (+)	20	UUGGCCAUGGGGCUGCGCGG	ENST00000359894 // antisense // exon // 7 /// ENST00000520876 // antisense // exon // 8 /// OTTHUMT00000379096 // antisense // exon // 8 /// OTTHUMT00000379097 // antisense // exon // 7	hsa-mir-3187 // chr19:813584-813653 (+) /// hsa-mir-4745 // chr19:804940-805001 (+)	miRNA-4_0	3-Dec-13	miRBase
20500752	-0.180776	100	0.8999	20500752	2887.33	4077.25	3905.52	4137.17	4999.72	3050	20500752	MIMAT0000435_st	MIMAT0000435	hsa-miR-143-3p	miRNA	Homo sapiens	chr5:148808541-148808561 (+)	21	UGAGAUGAAGCACUGUAGCUC	---	hsa-mir-143 // chr5:148808481-148808586 (+) /// hsa-mir-145 // chr5:148810209-148810296 (+)	miRNA-4_0	3-Dec-13	miRBase
20500721	-0.152425	100	0.9013	20500721	6594.19	3976.36	2771.53	4360.52	4745.74	4795.79	20500721	MIMAT0000418_st	MIMAT0000418	hsa-miR-23b-3p	miRNA	Homo sapiens	chr9:97847547-97847567 (+)	21	AUCACAUUGCCAGGGAUUACC	ENST00000297979 // sense // intron // 14 /// ENST00000375315 // sense // intron // 15 /// ENST00000428313 // sense // intron // 15 /// ENST00000463372 // sense // intron // 5 /// ENST00000468164 // sense // intron // 4 /// ENST00000471978 // sense // intron // 5 /// ENST00000478473 // sense // intron // 6 /// OTTHUMT00000053196 // sense // intron // 5 /// OTTHUMT00000053197 // sense // intron // …	hsa-mir-24-1 // chr9:97848303-97848370 (+) /// hsa-mir-23b // chr9:97847490-97847586 (+) /// hsa-mir-27b // chr9:97847727-97847823 (+) /// hsa-mir-3074 // chr9:97848296-97848376 (-)	miRNA-4_0	3-Dec-13	miRBase
20501172	-0.137987	100	0.9013	20501172	2.32305	0.926238	2.82848	2.39311	1.95309	1.77817	20501172	MIMAT0002890_st	MIMAT0002890	hsa-miR-299-5p	miRNA	Homo sapiens	chr14:101490137-101490158 (+)	22	UGGUUUACCGUCCCACAUACAU	ENST00000385016 // sense // exon // 1	hsa-mir-299 // chr14:101490131-101490193 (+) /// hsa-mir-379 // chr14:101488403-101488469 (+) /// hsa-mir-380 // chr14:101491354-101491414 (+) /// hsa-mir-323a // chr14:101492069-101492154 (+) /// hsa-mir-329-1 // chr14:101493122-101493201 (+) /// hsa-mir-329-2 // chr14:101493437-101493520 (+) /// hsa-mir-494 // chr14:101495971-101496051 (+) /// hsa-mir-495 // chr14:101500092-101500173 (+) /// hs…	miRNA-4_0	3-Dec-13	miRBase
20534241	-0.0804789	100	0.9014	20534241	18.1478	4.97926	13.1192	8.82987	32.641	5.61673	20534241	HBII-296B_st	HBII-296B	HBII-296B	CDBox	Homo sapiens	chr17:2232419-2232504 (-)	86	AAGAGCCAATGATGTTTTTATTCAAAATGTCTGAACCTGTCTGAAGCATCCCAGTGATGCAACTTCTGTGTGATACTGAGGCTTTT	---	---	miRNA-4_0	3-Dec-13	snoRNABase
20532924	-0.233833	100	0.9031	20532924	1.52988	1.73908	1.47311	1.68258	1.82083	1.7368	20532924	ENSG00000202335_x_st	ENSG00000202335	ENSG00000202335	snoRNA	Homo sapiens	chr12:110934157-110934226 (-)	70	AATCAATGATGAAACCTATCCCAAAGCTGATGACCTGAAGAAAAATACGTACAGATTCAGCTTCTGAGAT	---	---	miRNA-4_0	3-Dec-13	Ensembl
20523018	-0.14343	100	0.9035	20523018	18.6908	20.7465	11.4261	29.5429	12.4875	16.2832	20523018	MIMAT0023711_st	MIMAT0023711	hsa-miR-6086	miRNA	Homo sapiens	chrX:13608412-13608431 (+)	20	GGAGGUUGGGAAGGGCAGAG	ENST00000361306 // sense // intron // 2 /// ENST00000380602 // sense // intron // 2 /// OTTHUMT00000055800 // sense // intron // 2 /// OTTHUMT00000055801 // sense // intron // 2	---	miRNA-4_0	3-Dec-13	miRBase
20538196	-0.118737	100	0.9035	20538196	4.02031	1.9914	3.59499	1.8789	4.32318	4.80423	20538196	U49B_x_st	U49B	U49B	CDBox	Homo sapiens	chr17:16342823-16342870 (+)	48	CTGATGATACTTGTAATAGGAAGTGCCGTCAGAAGCGATAACTGACGA	---	---	miRNA-4_0	3-Dec-13	snoRNABase
20533281	-0.181734	100	0.9059	20533281	0.960669	0.996327	1.18824	1.15579	1.33272	0.993171	20533281	ENSG00000238430_st	ENSG00000238430	ENSG00000238430	snoRNA	Homo sapiens	chr1:173629236-173629339 (-)	104	ATCCTTTTGTAATTCATAGGTGTGATTATTGGGTTTTCATGCTCATGTGTGAGAGGTACCTCCTTCAAACCTTGTTACAACACGGGCACATTTCCTGTCTGTTG	---	---	miRNA-4_0	3-Dec-13	Ensembl
20504408	-0.162135	100	0.906	20504408	61.6103	212.265	31.0319	58.6521	180.331	51.5945	20504408	MIMAT0003322_st	MIMAT0003322	hsa-miR-652-3p	miRNA	Homo sapiens	chrX:109298617-109298637 (+)	21	AAUGGCGCCACUAGGGUUGUG	ENST00000288381 // sense // intron // 2 /// ENST00000372068 // sense // intron // 2 /// ENST00000372072 // sense // intron // 1 /// ENST00000372073 // sense // intron // 2 /// ENST00000471255 // sense // intron // 2 /// OTTHUMT00000057896 // sense // intron // 2 /// OTTHUMT00000057898 // sense // intron // 2 /// OTTHUMT00000057899 // sense // intron // 2	---	miRNA-4_0	3-Dec-13	miRBase
20534277	-0.185898	100	0.9066	20534277	2.22777	1.46287	1.20181	1.92529	1.92529	1.41794	20534277	HBII-52-34_x_st	HBII-52-34	HBII-52-34	CDBox	Homo sapiens	chr15:25477534-25477615 (+)	82	GGGTCAATGATGAGAACCTTATAATGTTCTGAAGAGAGGTGATGACTTAAAAATCATGCTCAATAGGATTACGCTGAGGCCC	---	---	miRNA-4_0	3-Dec-13	snoRNABase
20525396	-0.193777	100	0.9071	20525396	625.519	795.409	576.104	783.648	943.433	519.436	20525396	MIMAT0025856_st	MIMAT0025856	hsa-miR-6724-5p	miRNA	Homo sapiens	---	23	CUGGGCCCGCGGCGGGCGUGGGG	---	---	miRNA-4_0	3-Dec-13	miRBase
20533019	-0.179567	100	0.9073	20533019	1.66939	1.52149	1.81261	1.66939	2.21203	1.66939	20533019	ENSG00000207516_st	ENSG00000207516	ENSG00000207516	snoRNA	Homo sapiens	chr15:45829448-45829575 (+)	128	TTCCACCACTATTGGTCTGCAGCTCTTCTTATGGTAGCAGTTGTTGCATTTCTCTGTGGGAAAGAAAAGAGGATTAAACACCTCTTTCTTAGCAAAACAGAGAGTAGGCATATGTGTGACAGACACAA	---	---	miRNA-4_0	3-Dec-13	Ensembl
20534332	-0.0969287	100	0.9076	20534332	3.90679	0.996327	1.18696	1.34143	2.49827	1.84419	20534332	HBII-85-9_x_st	HBII-85-9	HBII-85-9	CDBox	Homo sapiens	chr15:25318253-25318349 (+)	97	TGGATCGATGATGAGTCCCCCATAAAAACATTCCTTGGAAAAGCTGAACAAAATGAGTGAGAACTCATACCGTCGTTCTCATCGGAACTGAGGTCCA	---	---	miRNA-4_0	3-Dec-13	snoRNABase
20534326	-0.0969287	100	0.9076	20534326	3.90679	0.996327	1.18696	1.34143	2.49827	1.84419	20534326	HBII-85-3_x_st	HBII-85-3	HBII-85-3	CDBox	Homo sapiens	chr15:25302006-25302102 (+)	97	TGGATCGATGATGAGTCCCCCATAAAAACATTCCTTGGAAAAGCTGAACAAAATGAGTGAGAACTCATACCGTCGTTCTCATCGGAACTGAGGTCCA	---	---	miRNA-4_0	3-Dec-13	snoRNABase
20529782	-0.128108	100	0.9079	20529782	377.37	517.196	456.898	807.761	501.996	293.863	20529782	MIMAT0030999_st	MIMAT0030999	hsa-miR-8072	miRNA	Homo sapiens	chr12:123849361-123849380 (-)	20	GGCGGCGGGGAGGUAGGCAG	ENST00000602398 // sense // 5UTR // 1 /// ENST00000602750 // sense // 5UTR // 1 /// ENST00000602918 // antisense // exon // 1 /// OTTHUMT00000467683 // sense // 5UTR // 1 /// OTTHUMT00000467684 // sense // 5UTR // 1 /// OTTHUMT00000467685 // antisense // exon // 1	---	miRNA-4_0	3-Dec-13	miRBase
20500120	-0.167977	100	0.912	20500120	1.47715	0.996327	2.12021	1.56971	1.42915	1.83359	20500120	MIMAT0004484_st	MIMAT0004484	hsa-let-7d-3p	miRNA	Homo sapiens	chr9:96941177-96941198 (+)	22	CUAUACGACCUGCUGCCUUUCU	ENST00000416309 // antisense // intron // 3 /// ENST00000602602 // antisense // intron // 2 /// ENST00000602703 // sense // intron // 1 /// OTTHUMT00000053172 // antisense // intron // 3 /// OTTHUMT00000467607 // antisense // intron // 2 /// OTTHUMT00000467752 // sense // intron // 1	hsa-let-7a-1 // chr9:96938239-96938318 (+) /// hsa-let-7d // chr9:96941116-96941202 (+) /// hsa-let-7f-1 // chr9:96938629-96938715 (+)	miRNA-4_0	3-Dec-13	miRBase
20512260	-0.173393	100	0.9128	20512260	4.43948	2.98901	1.67886	6.22255	2.79284	1.68563	20512260	MIMAT0011775_st	MIMAT0011775	hsa-miR-2276-3p	miRNA	Homo sapiens	chr13:24736608-24736629 (+)	22	UCUGCAAGUGUCAGAGGCGAGG	ENST00000382095 // sense // intron // 1 /// ENST00000382108 // sense // intron // 1 /// ENST00000382141 // sense // intron // 3 /// ENST00000424834 // sense // intron // 3 /// ENST00000466831 // sense // intron // 1 /// OTTHUMT00000044180 // sense // intron // 1 /// OTTHUMT00000335436 // sense // intron // 1 /// OTTHUMT00000335437 // sense // intron // 3 /// OTTHUMT00000335438 // sense // intron …	---	miRNA-4_0	3-Dec-13	miRBase
20518816	-0.185597	100	0.913	20518816	1.90435	1.79112	1.79112	1.9118	2.34443	1.79112	20518816	MIMAT0018959_st	MIMAT0018959	hsa-miR-4441	miRNA	Homo sapiens	chr2:240007524-240007540 (-)	17	ACAGGGAGGAGAUUGUA	ENST00000345617 // sense // intron // 19 /// ENST00000487617 // sense // intron // 5 /// ENST00000543185 // sense // intron // 13 /// OTTHUMT00000257174 // sense // intron // 19 /// OTTHUMT00000326235 // sense // intron // 5	---	miRNA-4_0	3-Dec-13	miRBase
20534209	-0.0866067	100	0.9131	20534209	1.80993	6.31688	2.00887	4.62808	1.93397	3.37107	20534209	HBI-100_st	HBI-100	HBI-100	HAcaBox	Homo sapiens	chr1:175937533-175937676 (-)	144	AATGGAAGCTGCTGGAACCAGCCATGTGGACAAATGAAAAAATGCCTTTTGTCTACAGATTGCAGCGATCCTACATAAATATATGGAGGTCTCTGTCTGGCTTAGGACAGCTGGCTAAGTCTGATCGTTCCCCTCCGTACAGCC	---	---	miRNA-4_0	3-Dec-13	snoRNABase
20533319	-0.106533	100	0.9133	20533319	1.18696	1.55864	1.18696	2.84671	0.787718	1.28534	20533319	ENSG00000238486_st	ENSG00000238486	ENSG00000238486	snoRNA	Homo sapiens	chr19:52172658-52172761 (+)	104	ATCCTTTTGTAGTTCATAAGTGTGAGGACTGGGTTTTCAGGCTCGTGTATAAGATGTGCCTCCCTCACTCCTTGTTACAACATCGGCATATTACTCATCTGAAT	---	---	miRNA-4_0	3-Dec-13	Ensembl
20517810	-0.115548	100	0.9139	20517810	3.52613	1.78575	1.59549	2.46468	4.13986	1.28992	20517810	MIMAT0017981_st	MIMAT0017981	hsa-miR-3605-5p	miRNA	Homo sapiens	chr1:33798050-33798072 (-)	23	UGAGGAUGGAUAGCAAGGAAGCC	ENST00000257118 // sense // exon // 10 /// ENST00000373416 // sense // exon // 10 /// ENST00000373418 // sense // exon // 3 /// ENST00000373422 // sense // exon // 4 /// ENST00000419414 // sense // exon // 11 /// ENST00000431992 // sense // exon // 9 /// ENST00000467894 // sense // exon // 3 /// ENST00000473158 // sense // exon // 3 /// ENST00000485928 // sense // exon // 3 /// ENST00000486897 //…	---	miRNA-4_0	3-Dec-13	miRBase
20538308	-0.15882	100	0.9139	20538308	2.40503	1.95524	1.62854	3.16086	2.47663	1.28143	20538308	ENSG00000238498_x_st	ENSG00000238498	ENSG00000238498	snoRNA	Homo sapiens	chr22:42472062-42472165 (-)	104	ATCCTTTTGTAGTTCATGAGCGTGATGATTGGGTGTTCACATGCATGTGTGAGCTGTGCCACCCTCGAACCTTGTTACCATGTAGGCACATTACCGATCTGACA	---	---	miRNA-4_0	3-Dec-13	Ensembl
20525553	-0.112546	100	0.9145	20525553	6.52324	3.10019	4.07346	3.75471	6.90839	4.15194	20525553	MIMAT0027492_st	MIMAT0027492	hsa-miR-6796-5p	miRNA	Homo sapiens	chr19:40875758-40875780 (+)	23	UUGUGGGGUUGGAGAGCUGGCUG	ENST00000356508 // sense // intron // 6 /// ENST00000359274 // sense // intron // 5 /// ENST00000409281 // sense // intron // 6 /// ENST00000409419 // sense // intron // 5 /// ENST00000409587 // sense // intron // 6 /// ENST00000409735 // sense // intron // 6 /// ENST00000492243 // sense // intron // 2 /// ENST00000594908 // sense // intron // 6 /// ENST00000599353 // sense // intron // 1 /// OTT…	---	miRNA-4_0	3-Dec-13	miRBase
20506896	-0.10407	100	0.9151	20506896	42.5294	29.6914	38.9397	24.8511	77.9283	33.1356	20506896	MIMAT0005948_st	MIMAT0005948	hsa-miR-664a-5p	miRNA	Homo sapiens	chr1:220373928-220373951 (-)	24	ACUGGCUAGGGAAAAUGAUUGGAU	ENST00000237724 // sense // intron // 6 /// ENST00000358951 // sense // intron // 9 /// ENST00000410438 // sense // exon // 1 /// ENST00000478976 // sense // intron // 2 /// ENST00000483278 // sense // intron // 7 /// OTTHUMT00000090205 // sense // intron // 9 /// OTTHUMT00000090206 // sense // intron // 7 /// OTTHUMT00000357665 // sense // intron // 2 /// OTTHUMT00000357666 // sense // intron //…	---	miRNA-4_0	3-Dec-13	miRBase
20525481	-0.135445	100	0.9159	20525481	2.26722	1.39202	1.44481	1.81677	2.47663	1.31892	20525481	MIMAT0027420_st	MIMAT0027420	hsa-miR-6760-5p	miRNA	Homo sapiens	chr12:111741951-111741973 (+)	23	CAGGGAGAAGGUGGAAGUGCAGA	ENST00000261726 // sense // intron // 9 /// OTTHUMT00000404765 // sense // intron // 9	---	miRNA-4_0	3-Dec-13	miRBase
20538235	-0.0643771	100	0.9175	20538235	13.5322	4.29915	17.7213	5.44527	30.436	8.05438	20538235	U70_x_st	U70	U70	HAcaBox	Homo sapiens	chrX:153628622-153628756 (+)	135	CCGCAGCCAATTAAGCCGACTGAGTTCCTTTCCTCATGGGGACCCAGTGTGCGATGGCTGCACACAGCAGCTTCCTTGGTAGTGTACGCAGCCTGTTGGTTGTATGGGTTGCTCTAAGGGACCTTGGAGACAGGC	---	---	miRNA-4_0	3-Dec-13	snoRNABase
20534195	-0.0643771	100	0.9175	20534195	13.5322	4.29915	17.7213	5.44527	30.436	8.05438	20534195	ENSG00000268237_x_st	ENSG00000268237	ENSG00000268237	snoRNA	Homo sapiens	chrHG1497_PATCH:153607891-153608025 (+)	135	CCGCAGCCAATTAAGCCGACTGAGTTCCTTTCCTCATGGGGACCCAGTGTGCGATGGCTGCACACAGCAGCTTCCTTGGTAGTGTACGCAGCCTGTTGGTTGTATGGGTTGCTCTAAGGGACCTTGGAGACAGGC	---	---	miRNA-4_0	3-Dec-13	Ensembl
20529771	-0.169112	100	0.918	20529771	0.795435	0.787718	1.09126	0.795435	1.05702	1.05135	20529771	MIMAT0030988_st	MIMAT0030988	hsa-miR-8061	miRNA	Homo sapiens	chr19:55156770-55156790 (+)	21	CUUAGAUUAGAGGAUAUUGUU	ENST00000461839 // sense // intron // 1 /// OTTHUMT00000140851 // sense // intron // 1	---	miRNA-4_0	3-Dec-13	miRBase
20538185	-0.122035	100	0.9185	20538185	2.54547	1.44951	2.18975	1.71402	2.6989	2.25372	20538185	U45B_x_st	U45B	U45B	CDBox	Homo sapiens	chr1:76255162-76255232 (+)	71	GGTCAATGATGTAATGGCATGTATTAGCTGAATCTAAAGTTGATGTGAGTTCTAAAATTACACTGAGACCT	---	---	miRNA-4_0	3-Dec-13	snoRNABase
20519621	-0.153765	100	0.9188	20519621	0.814964	0.786446	1.17982	0.961188	1.05532	0.961188	20519621	MIMAT0019898_st	MIMAT0019898	hsa-miR-499b-3p	miRNA	Homo sapiens	chr20:33578209-33578230 (-)	22	AACAUCACUGCAAGUCUUAACA	ENST00000262873 // antisense // intron // 20 /// ENST00000384903 // antisense // exon // 1 /// OTTHUMT00000078833 // antisense // intron // 20	hsa-mir-499a // chr20:33578179-33578300 (+) /// hsa-mir-499b // chr20:33578203-33578275 (-)	miRNA-4_0	3-Dec-13	miRBase
20534232	-0.15042	100	0.9196	20534232	1.25819	1.41205	1.26406	1.0554	1.50665	1.81592	20534232	HBII-234_x_st	HBII-234	HBII-234	CDBox	Homo sapiens	chr2:203141154-203141241 (+)	88	TTCGTTGTTGTCAATGATGTATTCTTCTTGGAACTGAATCTAAGTGATCTGACTCAATATTCGTCACTACCACTGAGACAACGATGAA	---	---	miRNA-4_0	3-Dec-13	snoRNABase
20525457	-0.113943	100	0.9209	20525457	4.98376	1.59661	3.25779	3.65742	3.27926	2.76721	20525457	MIMAT0027396_st	MIMAT0027396	hsa-miR-6748-5p	miRNA	Homo sapiens	chr11:62557292-62557313 (+)	22	UGUGGGUGGGAAGGACUGGAUU	ENST00000333449 // sense // intron // 4 /// ENST00000525631 // antisense // intron // 1 /// ENST00000526546 // sense // exon // 3 /// ENST00000527073 // antisense // intron // 1 /// ENST00000528367 // antisense // intron // 1 /// ENST00000532345 // sense // intron // 1 /// ENST00000532586 // sense // exon // 4 /// ENST00000533861 // sense // intron // 3 /// OTTHUMT00000395360 // sense // exon // …	hsa-mir-6514 // chr11:62560174-62560243 (-) /// hsa-mir-6748 // chr11:62557287-62557357 (+)	miRNA-4_0	3-Dec-13	miRBase
20500115	-0.0992141	100	0.9217	20500115	8063.96	6623.69	7230.39	4037.86	14069.7	8681.21	20500115	MIMAT0000063_st	MIMAT0000063	hsa-let-7b-5p	miRNA	Homo sapiens	chr22:46509571-46509592 (+)	22	UGAGGUAGUAGGUUGUGUGGUU	ENST00000360737 // sense // exon // 5 /// OTTHUMT00000316781 // sense // exon // 5	hsa-let-7a-3 // chr22:46508629-46508702 (+) /// hsa-let-7b // chr22:46509566-46509648 (+) /// hsa-mir-4763 // chr22:46509446-46509537 (+)	miRNA-4_0	3-Dec-13	miRBase
20538293	-0.103138	100	0.9218	20538293	3.49464	2.93932	4.01304	2.63367	6.92206	2.88654	20538293	mgU6-53B_st	mgU6-53B	mgU6-53B	CDBox	Homo sapiens	chr14:21860310-21860412 (-)	103	CCCCTGTGATGAGTTGCCATGCTAATACGGAGACACCAGGTAGGGAGTTTTACCCTAACTTGGGTGTTGTTGAAATAAACTCTTTCTCGTAAATGCTGAGGGG	---	---	miRNA-4_0	3-Dec-13	snoRNABase
20520348	-0.102707	100	0.924	20520348	2.77707	1.55059	2.47663	4.14645	2.53666	1.28534	20520348	MIMAT0020600_st	MIMAT0020600	hsa-miR-5095	miRNA	Homo sapiens	chr1:53400608-53400628 (+)	21	UUACAGGCGUGAACCACCGCG	ENST00000371509 // sense // intron // 1 /// ENST00000371513 // sense // intron // 1 /// ENST00000371514 // sense // intron // 1 /// ENST00000407246 // sense // intron // 1 /// ENST00000478631 // sense // intron // 1 /// ENST00000528311 // sense // intron // 1 /// ENST00000528809 // sense // intron // 1 /// OTTHUMT00000024740 // sense // intron // 1 /// OTTHUMT00000024743 // sense // intron // 1 /…	hsa-mir-5095 // chr1:53400602-53400689 (+) /// hsa-mir-1273f // chr1:53394346-53394444 (+) /// hsa-mir-1273g // chr1:53405986-53406085 (+)	miRNA-4_0	3-Dec-13	miRBase
20519549	-0.0941019	100	0.924	20519549	4.41894	0.89098	1.81013	3.03166	2.31847	1.28534	20519549	MIMAT0019830_st	MIMAT0019830	hsa-miR-4717-3p	miRNA	Homo sapiens	chr16:2324662-2324682 (+)	21	ACACAUGGGUGGCUGUGGCCU	---	hsa-mir-940 // chr16:2321748-2321841 (+) /// hsa-mir-3677 // chr16:2320714-2320773 (+) /// hsa-mir-4717 // chr16:2324621-2324692 (+)	miRNA-4_0	3-Dec-13	miRBase
20532574	-0.133682	100	0.9241	20532574	1.18696	2.26811	1.82477	1.83359	1.84246	1.84246	20532574	14qI-8_x_st	14qI-8	14qI-8	CDBox	Homo sapiens	chr14:101409788-101409860 (+)	73	TGGACCAATGATGAGATTGGAGGGTGTCTGAATCAAAAATTTTGATTAAAGCCATCTGTAACTCTGAGGTCCA	---	---	miRNA-4_0	3-Dec-13	snoRNABase
20505964	-0.162524	100	0.9243	20505964	0.758582	0.948703	1.16739	0.962889	0.985119	1.12163	20505964	MIMAT0004974_st	MIMAT0004974	hsa-miR-924	miRNA	Homo sapiens	chr18:37202117-37202136 (-)	20	AGAGUCUUGUGAUGUCUUGC	ENST00000591629 // sense // intron // 2 /// OTTHUMT00000441462 // sense // intron // 2	---	miRNA-4_0	3-Dec-13	miRBase
20517736	-0.170616	100	0.9246	20517736	308.313	374.497	157.23	368.311	366.112	170.31	20517736	MIMAT0016907_st	MIMAT0016907	hsa-miR-4281	miRNA	Homo sapiens	chr5:176056450-176056467 (-)	18	GGGUCCCGGGGAGGGGGG	ENST00000310112 // sense // intron // 3 /// ENST00000393693 // sense // intron // 2 /// ENST00000506696 // sense // intron // 2 /// ENST00000508006 // sense // intron // 1 /// ENST00000510387 // sense // intron // 2 /// OTTHUMT00000253152 // sense // intron // 3 /// OTTHUMT00000372169 // sense // intron // 2 /// OTTHUMT00000372170 // sense // intron // 2 /// OTTHUMT00000372171 // sense // intron …	---	miRNA-4_0	3-Dec-13	miRBase
20538265	-0.179255	100	0.9251	20538265	1.18696	1.2233	1.24366	1.36712	1.29782	1.28534	20538265	U87_st	U87	U87	scaRna	Homo sapiens	chr2:234184372-234184649 (+)	278	AGGTCGATGATGATTGGTAAAAGGTCTGATTGCACTGAATGTCACGGTCCCTTTGTTGCCCTCAACTCCCAGCAGCCCATTTTTTCCCTCCCGTCACATTTAAGTCATGTGTATGGGATCATGGAGCAGCTGATAATTTGGGATTCTGTCAGTGTGTGTTTCTGAGAGTGATCGGCTCACAGCTGACGAGTATCCAACAAAACCAGTTACACAGGAGACTGACGAGTGGCAGTCATGGGTGTGATGGTGCATGATCTCAAGTTTTCAATCTGAGACCT	---	---	miRNA-4_0	3-Dec-13	snoRNABase
20509071	-0.0649553	100	0.9252	20509071	5.37289	10.3279	7.4902	3.78642	3.66175	37.858	20509071	MIMAT0006765_st	MIMAT0006765	hsa-miR-1825	miRNA	Homo sapiens	chr20:30825633-30825650 (+)	18	UCCAGUGCCCUCCUCUCC	ENST00000375749 // sense // exon // 7 /// OTTHUMT00000078613 // sense // exon // 7	---	miRNA-4_0	3-Dec-13	miRBase
20525535	-0.102768	100	0.9254	20525535	39.8356	42.8461	33.345	73.7671	52.5503	18.5275	20525535	MIMAT0027474_st	MIMAT0027474	hsa-miR-6787-5p	miRNA	Homo sapiens	chr17:80194549-80194570 (+)	22	UGGCGGGGGUAGAGCUGGCUGC	ENST00000392339 // sense // intron // 2 /// ENST00000392341 // sense // intron // 2 /// ENST00000577650 // sense // intron // 3 /// ENST00000578522 // sense // intron // 2 /// ENST00000578574 // sense // exon // 2 /// ENST00000578684 // sense // intron // 2 /// ENST00000578810 // sense // exon // 1 /// ENST00000579572 // sense // intron // 2 /// ENST00000580098 // sense // intron // 2 /// ENST000…	---	miRNA-4_0	3-Dec-13	miRBase
20519582	-0.108874	100	0.9297	20519582	0.775804	0.996327	1.07668	1.41711	0.761638	0.959636	20519582	MIMAT0019861_st	MIMAT0019861	hsa-miR-4735-3p	miRNA	Homo sapiens	chr1:196551547-196551567 (-)	21	AAAGGUGCUCAAAUUAGACAU	ENST00000294725 // sense // intron // 1 /// ENST00000367431 // sense // intron // 1 /// ENST00000367433 // sense // intron // 1 /// ENST00000451324 // sense // intron // 1 /// OTTHUMT00000086418 // sense // intron // 1 /// OTTHUMT00000086419 // sense // intron // 1	---	miRNA-4_0	3-Dec-13	miRBase
20518933	-0.131695	100	0.9299	20518933	267.342	232.484	235.818	364.647	260.655	191.792	20518933	MIMAT0019071_st	MIMAT0019071	hsa-miR-4532	miRNA	Homo sapiens	chr20:56470455-56470471 (+)	17	CCCCGGGGAGCCCGGCG	---	---	miRNA-4_0	3-Dec-13	miRBase
20534242	-0.0542908	100	0.9309	20534242	14.8397	3.91556	10.3166	6.93472	26.2706	4.07876	20534242	HBII-296B_x_st	HBII-296B	HBII-296B	CDBox	Homo sapiens	chr17:2232419-2232504 (-)	86	AAGAGCCAATGATGTTTTTATTCAAAATGTCTGAACCTGTCTGAAGCATCCCAGTGATGCAACTTCTGTGTGATACTGAGGCTTTT	---	---	miRNA-4_0	3-Dec-13	snoRNABase
20532613	-0.14648	100	0.9313	20532613	1.15405	1.41209	1.42094	1.28534	1.29044	1.72842	20532613	14qII-7_st	14qII-7	14qII-7	CDBox	Homo sapiens	chr14:101429391-101429466 (+)	76	TGAACTAGTGGTGATGGCTTGTGGCATATTTAGTCACAGATGATGAATAAATACATGCCTGAGACTCTGAGGTTAG	---	---	miRNA-4_0	3-Dec-13	snoRNABase
20501198	-0.0833856	100	0.9316	20501198	1.9203	1.71469	0.995368	0.924996	3.88871	1.12688	20501198	MIMAT0004682_st	MIMAT0004682	hsa-miR-361-3p	miRNA	Homo sapiens	chrX:85158646-85158668 (-)	23	UCCCCCAGGUGUGAUUCUGAUUU	ENST00000357749 // sense // intron // 9 /// ENST00000467744 // sense // intron // 2 /// ENST00000537751 // sense // intron // 6 /// OTTHUMT00000057396 // sense // intron // 9 /// OTTHUMT00000057399 // sense // intron // 2	---	miRNA-4_0	3-Dec-13	miRBase
20518844	-0.081556	100	0.9326	20518844	11.7569	9.26815	6.2069	5.77041	9.85391	14.6621	20518844	MIMAT0018986_st	MIMAT0018986	hsa-miR-4462	miRNA	Homo sapiens	chr6:37523142-37523164 (-)	23	UGACACGGAGGGUGGCUUGGGAA	---	---	miRNA-4_0	3-Dec-13	miRBase
20500442	-0.0942861	100	0.933	20500442	197.62	166.529	171.393	109.737	224.241	282.21	20500442	MIMAT0000255_st	MIMAT0000255	hsa-miR-34a-5p	miRNA	Homo sapiens	chr1:9211794-9211815 (-)	22	UGGCAGUGUCUUAGCUGGUUGU	---	---	miRNA-4_0	3-Dec-13	miRBase
20538266	-0.0967106	100	0.9337	20538266	4.24282	2.60344	3.42012	2.58853	4.58939	3.90679	20538266	U88_st	U88	U88	scaRna	Homo sapiens	chr2:234197322-234197587 (+)	266	GGTCAATGATGAATGGTAAAAGGTCTGAGTCCTCAGATCCCCTCCCGGCATCCCAGTTATCCCCAGCTGCCTCTCCTCCATCGCACTTCAGAAGTGCTGCGATGGGCAGAAGGGCAGCTGACACTCCGTGATGTCCCTCATTCTGTGTTCCTCCGTGAGCTCAGGGAAGACACTGGTTGGCATCCAACAGCTTAGTCACAAAGGGATTTGATTGTTGGGAGTGCTGGTATCTGTGGCTATGATCTGCCTTGTTCAAGCTGAGACCT	---	---	miRNA-4_0	3-Dec-13	snoRNABase
20525499	-0.116226	100	0.9354	20525499	4.84621	3.11448	2.80701	3.69293	3.69293	3.79617	20525499	MIMAT0027438_st	MIMAT0027438	hsa-miR-6769a-5p	miRNA	Homo sapiens	chr16:4721324-4721344 (+)	21	AGGUGGGUAUGGAGGAGCCCU	ENST00000262370 // sense // intron // 8 /// ENST00000399577 // sense // intron // 8 /// ENST00000415496 // sense // intron // 8 /// ENST00000536343 // sense // intron // 8 /// ENST00000586183 // sense // intron // 8 /// ENST00000587145 // sense // intron // 4 /// ENST00000587747 // sense // intron // 8 /// ENST00000588015 // sense // intron // 1 /// ENST00000588994 // sense // intron // 8 /// ENS…	---	miRNA-4_0	3-Dec-13	miRBase
20532589	-0.0555096	100	0.9355	20532589	52.5248	14.9503	82.5317	28.3768	78.6135	35.4825	20532589	14qII-1_st	14qII-1	14qII-1	CDBox	Homo sapiens	chr14:101416170-101416240 (+)	71	TGGACCTATGATGATGACTGGTGGCGTATGAGTCATTGACGGTGAATACAGGTCTGGAAGTCTGAGGTCCA	---	---	miRNA-4_0	3-Dec-13	snoRNABase
20532691	-0.0827254	100	0.9363	20532691	64.6961	48.8958	51.4452	36.3886	107.129	50.8627	20532691	ACA54_st	ACA54	ACA54	HAcaBox	Homo sapiens	chr11:2985001-2985123 (-)	123	GAGCACTGTTCGTAACCCGTTAGCCTGGCTGTAGCTAATGGGTTCCATTCCGGTGCAATAGCATTTCCAGCGACACATGACTGACTGACTGGTGGCTTTCAGTTTCAGGTCTTGGAGACAAAT	---	---	miRNA-4_0	3-Dec-13	snoRNABase
20500443	-0.0580343	100	0.9368	20500443	4.15856	3.32893	1.68522	1.18094	4.15452	5.78386	20500443	MIMAT0004557_st	MIMAT0004557	hsa-miR-34a-3p	miRNA	Homo sapiens	chr1:9211752-9211773 (-)	22	CAAUCAGCAAGUAUACUGCCCU	---	---	miRNA-4_0	3-Dec-13	miRBase
20533811	-0.104012	100	0.9368	20533811	1.18696	0.996327	1.34663	0.910214	1.63891	1.29845	20533811	ENSG00000251838_st	ENSG00000251838	ENSG00000251838	snoRNA	Homo sapiens	chr11:37723675-37723770 (-)	96	CTTCTGCTAAGGTTTACACTATAGATGCAGGAAAAAAAATGTCCTCACACTGTCTGTCTGATTGTGGCAGCTGAGATTGAATAGAGAAATATAGGG	---	---	miRNA-4_0	3-Dec-13	Ensembl
20538126	-0.0991209	100	0.9373	20538126	4.08988	1.99735	3.27486	2.84671	2.09615	5.4438	20538126	U106_st	U106	U106	CDBox	Homo sapiens	chr20:47895482-47895560 (+)	79	TGTAAATGATGACTTCACTTTTTTCCCCATCAGATCGACAATGCTGACGTCTTATATTTTGCCAGTTAGTTCTGATACA	---	---	miRNA-4_0	3-Dec-13	snoRNABase
20533080	-0.11701	100	0.9395	20533080	1.12108	0.827438	1.24682	1.16046	1.12108	1.07208	20533080	ENSG00000212397_st	ENSG00000212397	ENSG00000212397	snoRNA	Homo sapiens	chr11:112473077-112473175 (-)	99	ATTCTTAAATGAATGATGAAATACCAAAAAGAAAAATAAGCAAAGAACAGATAACAGAAAGAAGCACAGCAAATACAACATAATACTGACAGTAAAAAT	---	---	miRNA-4_0	3-Dec-13	Ensembl
20534168	-0.0460228	100	0.9395	20534168	4.76161	1.38572	2.75106	1.51822	9.73756	1.48088	20534168	ENSG00000265706_st	ENSG00000265706	ENSG00000265706	snoRNA	Homo sapiens	chr2:29150849-29150926 (+)	78	TTGCTGTGATGACTATCATTGGGTTTCGCATGTTGCTGAGTTCCAGTGATGCCTCTTTTCTCTTGGCTGTCTGAGCAA	---	---	miRNA-4_0	3-Dec-13	Ensembl
20504348	-0.135329	100	0.9396	20504348	1.07088	1.137	1.0789	1.10999	1.10999	1.28534	20504348	MIMAT0003275_st	MIMAT0003275	hsa-miR-607	miRNA	Homo sapiens	chr10:98588441-98588461 (-)	21	GUUCAAAUCCAGAUCUAUAAC	---	---	miRNA-4_0	3-Dec-13	miRBase
20525392	-0.0939142	100	0.9408	20525392	2.65219	3.26117	2.93215	4.62808	2.71957	2.41942	20525392	MIMAT0025852_st	MIMAT0025852	hsa-miR-6721-5p	miRNA	Homo sapiens	chr6:32137861-32137883 (-)	23	UGGGCAGGGGCUUAUUGUAGGAG	ENST00000336984 // sense // exon // 6 /// ENST00000375104 // sense // exon // 6 /// ENST00000375107 // sense // exon // 6 /// ENST00000395496 // sense // exon // 6 /// ENST00000395497 // sense // exon // 6 /// ENST00000395499 // sense // exon // 6 /// ENST00000412465 // sense // exon // 5 /// ENST00000422437 // antisense // intron // 19 /// ENST00000490711 // sense // exon // 4 /// OTTHUMT0000007…	hsa-mir-6721 // chr6:32137807-32137893 (-) /// hsa-mir-6833 // chr6:32147593-32147653 (+)	miRNA-4_0	3-Dec-13	miRBase
20502455	-0.0830046	100	0.9416	20502455	2.80421	1.45327	2.07188	2.07188	2.94674	1.65683	20502455	MIMAT0001638_st	MIMAT0001638	hsa-miR-409-5p	miRNA	Homo sapiens	chr14:101531651-101531673 (+)	23	AGGUUACCCGAGCAACUUUGCAU	---	hsa-mir-154 // chr14:101526092-101526175 (+) /// hsa-mir-369 // chr14:101531935-101532004 (+) /// hsa-mir-377 // chr14:101528387-101528455 (+) /// hsa-mir-409 // chr14:101531637-101531715 (+) /// hsa-mir-412 // chr14:101531784-101531874 (+) /// hsa-mir-410 // chr14:101532249-101532328 (+) /// hsa-mir-485 // chr14:101521756-101521828 (+) /// hsa-mir-496 // chr14:101526910-101527011 (+) /// hsa-mir…	miRNA-4_0	3-Dec-13	miRBase
20523022	-0.0949735	100	0.9423	20523022	2052.66	1817.51	1963.39	2273.55	2781.27	1384.58	20523022	MIMAT0023715_st	MIMAT0023715	hsa-miR-6090	miRNA	Homo sapiens	chr11:128392325-128392343 (+)	19	GGGGAGCGAGGGGCGGGGC	ENST00000392668 // antisense // intron // 3 /// OTTHUMT00000386267 // antisense // intron // 3	---	miRNA-4_0	3-Dec-13	miRBase
20538184	-0.140616	100	0.9426	20538184	1.21193	1.01728	1.30784	1.31238	1.09728	1.33675	20538184	U45A_x_st	U45A	U45A	CDBox	Homo sapiens	chr1:76253574-76253656 (+)	83	GGTCAATGATGTGTTGGCATGTATTATCTGAATCTATTGCTGATGTGTAATAACACTTTAGCTCTAGAATTACTCTGAGACCT	---	---	miRNA-4_0	3-Dec-13	snoRNABase
20506824	-0.121015	100	0.9435	20506824	1.18696	0.996327	0.985262	1.28534	0.911355	1.18447	20506824	MIMAT0005886_st	MIMAT0005886	hsa-miR-1297	miRNA	Homo sapiens	chr13:54886116-54886132 (-)	17	UUCAAGUAAUUCAGGUG	---	---	miRNA-4_0	3-Dec-13	miRBase
20538301	-0.0452901	100	0.9436	20538301	14.6688	1.9914	7.65214	2.76499	6.69197	14.3771	20538301	snR38A_st	snR38A	snR38A	CDBox	Homo sapiens	chr17:74557715-74557786 (+)	72	CACAAGCCTATGATGGTTAGTTATCCCTGTCTGAAAATCTGGACTGAGGGAAATAATCTATTCTGAGGCTTA	---	---	miRNA-4_0	3-Dec-13	snoRNABase
20523019	-0.098926	100	0.9437	20523019	1527.89	1335.6	1387.83	1873.05	1762.97	1020.38	20523019	MIMAT0023712_st	MIMAT0023712	hsa-miR-6087	miRNA	Homo sapiens	chrX:108297774-108297791 (+)	18	UGAGGCGGGGGGGCGAGC	ENST00000419932 // antisense // exon // 1 /// OTTHUMT00000096568 // antisense // exon // 1	---	miRNA-4_0	3-Dec-13	miRBase
20534253	-0.0660343	100	0.9444	20534253	2.47663	1.32851	1.06144	1.04184	2.00901	1.98117	20534253	HBII-52-10_x_st	HBII-52-10	HBII-52-10	CDBox	Homo sapiens	chr15:25432683-25432763 (+)	81	GGGTCGATGATGAGAACCTTATATTGTCTGAAGAGAGGTGATGACTTAAAAATCATGCTCAATAGGATTACGCTGAGGCCC	---	---	miRNA-4_0	3-Dec-13	snoRNABase
20524048	-0.0872276	100	0.9447	20524048	1.07893	1.17944	1.58101	1.64031	1.40674	1.03412	20524048	MIMAT0024611_st	MIMAT0024611	hsa-miR-6128	miRNA	Homo sapiens	chr11:56511419-56511437 (+)	19	ACUGGAAUUGGAGUCAAAA	---	---	miRNA-4_0	3-Dec-13	miRBase
20538300	-0.0491286	100	0.9448	20538300	277.886	54.5255	211.512	76.8956	205.466	240.525	20538300	mgh28S-2411_st	mgh28S-2411	mgh28S-2411	CDBox	Homo sapiens	chr11:93464669-93464739 (-)	71	GATGTTATGATGATGGGCGAAATGTTCAACTGCTCTGAAGGGGCTGAATGAAAATGGCCTTTCTGAACATC	---	---	miRNA-4_0	3-Dec-13	snoRNABase
20533450	-0.0751191	100	0.9449	20533450	2.12666	5.84212	4.19313	3.28908	3.05214	6.15165	20533450	ENSG00000238686_st	ENSG00000238686	ENSG00000238686	snoRNA	Homo sapiens	chr11:3713273-3713375 (+)	103	ATAGTTTGTAGTTCATGAGCATGATGATTGGGTGTTCATGCATGCGTGTGAGATGTGCCACCCTCGAACCTTGTGAAGATATTGGCATATTACCCGTCTGACA	---	---	miRNA-4_0	3-Dec-13	Ensembl
20538296	-0.0631623	100	0.9455	20538296	1.5395	1.67295	2.43332	1.28001	4.5062	1.28534	20538296	mgU6-53_x_st	mgU6-53	mgU6-53	CDBox	Homo sapiens	chr14:21865452-21865560 (-)	109	TCCCAATGATGAGTTGCCATGCTAATACTGAGCCACCAGGTAGGGCAGTGTTGCCCTGGTTTGGGTGCCAGTGAGTTTAACAAAACTTCTCACATGAAGATCTGAGGGG	---	---	miRNA-4_0	3-Dec-13	snoRNABase
20500161	-0.0932292	100	0.9458	20500161	687.588	833.849	763.029	985.627	611.078	858.481	20500161	MIMAT0000086_st	MIMAT0000086	hsa-miR-29a-3p	miRNA	Homo sapiens	chr7:130561507-130561528 (-)	22	UAGCACCAUCUGAAAUCGGUUA	ENST00000362111 // sense // exon // 1 /// ENST00000447430 // antisense // intron // 2 /// OTTHUMT00000338093 // antisense // intron // 2	hsa-mir-29a // chr7:130561506-130561569 (-) /// hsa-mir-29b-1 // chr7:130562218-130562298 (-)	miRNA-4_0	3-Dec-13	miRBase
20500421	-0.0292878	100	0.9458	20500421	62.9841	45.8285	48.9763	4.79034	631.072	55.2719	20500421	MIMAT0000243_st	MIMAT0000243	hsa-miR-148a-3p	miRNA	Homo sapiens	chr7:25989542-25989563 (-)	22	UCAGUGCACUACAGAACUUUGU	---	---	miRNA-4_0	3-Dec-13	miRBase
20517679	-0.087018	100	0.9459	20517679	3.25779	2.66342	1.92006	3.82444	3.9924	1.28923	20517679	MIMAT0016851_st	MIMAT0016851	hsa-miR-4299	miRNA	Homo sapiens	chr11:11678208-11678225 (-)	18	GCUGGUGACAUGAGAGGC	---	---	miRNA-4_0	3-Dec-13	miRBase
20525503	-0.108785	100	0.9463	20525503	73.7293	102.029	53.8809	86.6835	119.717	46.0874	20525503	MIMAT0027442_st	MIMAT0027442	hsa-miR-6771-5p	miRNA	Homo sapiens	chr16:50326532-50326553 (+)	22	CUCGGGAGGGCAUGGGCCAGGC	ENST00000254235 // sense // intron // 3 /// ENST00000394697 // sense // intron // 4 /// ENST00000537579 // sense // intron // 3 /// ENST00000538642 // sense // intron // 5 /// ENST00000563677 // sense // intron // 1 /// ENST00000564044 // sense // intron // 1 /// ENST00000566433 // sense // intron // 4 /// ENST00000567277 // sense // intron // 3 /// OTTHUMT00000256877 // sense // intron // 4 /// …	---	miRNA-4_0	3-Dec-13	miRBase
20532680	-0.0453109	100	0.9468	20532680	2.97961	1.36539	2.51351	1.28534	7.18521	1.30449	20532680	ACA46_st	ACA46	ACA46	HAcaBox	Homo sapiens	chr16:58582403-58582537 (-)	135	AGCACTATATTTAAACCTGTGGATGGGAATATTCCCCATTCTTGGTTACGCTGTAGTGCAAAAGAATTCCTGGCTCTCTGTTGCACAGCTGACTTGTGCCATTCTGCTGTTGCTGTATAGAGTTAAGGAACATGG	---	---	miRNA-4_0	3-Dec-13	snoRNABase
20532573	-0.0878875	100	0.9475	20532573	0.90562	1.9914	1.36636	1.39898	1.47664	1.40236	20532573	14qI-8_st	14qI-8	14qI-8	CDBox	Homo sapiens	chr14:101409788-101409860 (+)	73	TGGACCAATGATGAGATTGGAGGGTGTCTGAATCAAAAATTTTGATTAAAGCCATCTGTAACTCTGAGGTCCA	---	---	miRNA-4_0	3-Dec-13	snoRNABase
20538303	-0.0528601	100	0.9479	20538303	74.7122	9.6801	43.7806	31.2001	32.2966	36.8908	20538303	snR38C_st	snR38C	snR38C	CDBox	Homo sapiens	chr17:74554872-74554951 (+)	80	GCTGAGCTGAGGATGATTTAAAGTTATCCCTGTCTGAAATGGTATCTTTTGTGAGGAGGTCTGACTTGCTGAGGCTCAGC	---	---	miRNA-4_0	3-Dec-13	snoRNABase
20518629	-0.0826685	100	0.948	20518629	585.668	680.861	609.226	829.363	869.458	395.437	20518629	MIMAT0019229_st	MIMAT0019229	hsa-miR-3940-5p	miRNA	Homo sapiens	chr19:6416481-6416500 (-)	20	GUGGGUUGGGGCGGGCUCUG	ENST00000398148 // sense // intron // 14 /// ENST00000595223 // sense // intron // 2 /// OTTHUMT00000453305 // sense // intron // 14 /// OTTHUMT00000453308 // sense // intron // 2	---	miRNA-4_0	3-Dec-13	miRBase
20532635	-0.0589114	100	0.9483	20532635	2.82168	1.02001	2.01866	1.67307	2.90681	1.40077	20532635	ACA23_st	ACA23	ACA23	HAcaBox	Homo sapiens	chr11:9450313-9450501 (+)	189	CATGGCTGCTGTAATGTGTGCATAGGTTTCATCTGTGTCTGGTAGCAGTGTCTGTCTGTGTTTTTCATTCAGATCTTGCTATCCACACAAACATCATGCGGCCAAAGAGTAACTTGGGATCATAGTACTGGTCTAGTGTTGTCTCTGGACACATCTACCACTGGCCAGCCTCCAAATTCCCACACACAG	---	---	miRNA-4_0	3-Dec-13	snoRNABase
20534289	-0.0487831	100	0.9484	20534289	5.48402	1.61513	1.24188	1.50613	4.1351	2.07024	20534289	HBII-52-44_x_st	HBII-52-44	HBII-52-44	CDBox	Homo sapiens	chr15:25496006-25496087 (+)	82	GGGTCAATGATGAGAACCTTATATTGTCCTGAAGAGCGGTGATGACTTAAAAATCATGCTCAATAGGATTACGCTGAGGCCC	---	---	miRNA-4_0	3-Dec-13	snoRNABase
20515634	-0.104929	100	0.9485	20515634	1.53349	1.49653	1.11343	1.44141	1.44141	1.44141	20515634	MIMAT0015077_st	MIMAT0015077	hsa-miR-3193	miRNA	Homo sapiens	chr20:30194989-30195010 (+)	22	UCCUGCGUAGGAUCUGAGGAGU	---	---	miRNA-4_0	3-Dec-13	miRBase
20523017	-0.110824	100	0.9491	20523017	89.55	72.8483	49.7766	97.3413	85.0294	45.8873	20523017	MIMAT0023710_st	MIMAT0023710	hsa-miR-6085	miRNA	Homo sapiens	chr15:62635310-62635328 (+)	19	AAGGGGCUGGGGGAGCACA	---	---	miRNA-4_0	3-Dec-13	miRBase
20532651	-0.0588801	100	0.9507	20532651	88.591	48.5475	149.851	53.3235	126.597	111.121	20532651	ACA32_st	ACA32	ACA32	HAcaBox	Homo sapiens	chr11:93464145-93464265 (-)	121	TGGTCATTACCAAGGCTTTTAGAATGCAGTTTCTCATTTGCTGTGGACATGACCATAAAAAAATTTCCCAGTAGGTTTTCTATCTGCTACTTTGCTAGCAATCAGCTTATTGGGAACAGTT	---	---	miRNA-4_0	3-Dec-13	snoRNABase
20523020	-0.0948588	100	0.9512	20523020	1252.62	1242.46	1046.91	1334.86	1612.66	879.399	20523020	MIMAT0023713_st	MIMAT0023713	hsa-miR-6088	miRNA	Homo sapiens	chr19:45939912-45939931 (+)	20	AGAGAUGAAGCGGGGGGGCG	ENST00000423698 // antisense // intron // 1 /// ENST00000592083 // antisense // intron // 2 /// OTTHUMT00000459543 // antisense // intron // 1 /// OTTHUMT00000459554 // antisense // intron // 2	---	miRNA-4_0	3-Dec-13	miRBase
20532696	-0.0572989	100	0.9521	20532696	2.83914	1.45362	5.82972	3.45878	3.09068	2.60807	20532696	ACA58_st	ACA58	ACA58	HAcaBox	Homo sapiens	chr3:131197941-131198077 (-)	137	GGGCATACTCGTAGACCTTGCCTGACTGTGCTCATGTCCAGGCAGGGGGGACAGTGTATGCAAGAATAATTTGGAGTTCCTGCCAGCTCTAACCAGCTTCATCAGTGGCTGGATAAATTGCAGGACTCTAAACATTT	---	---	miRNA-4_0	3-Dec-13	snoRNABase
20532689	-0.0465462	100	0.9522	20532689	2.20025	1.39632	2.21183	0.842166	4.96441	1.88288	20532689	ACA52_st	ACA52	ACA52	HAcaBox	Homo sapiens	chr11:811681-811814 (+)	134	TGGTCCATCCTAATCCCTGCCGGTCCATCTGTGGCCTGCCAGGTTTCGCTTGTGGACCAGAGCACCCTAGAAGCCTCACCCGAGGAGTGAGCAGGGCTCCAGTGGGCTCACGTCATGGGCACTTCTAGACACTC	---	---	miRNA-4_0	3-Dec-13	snoRNABase
20532926	-0.0790301	100	0.9529	20532926	1.13325	1.43141	1.3105	1.739	1.07006	1.32018	20532926	ENSG00000202374_st	ENSG00000202374	ENSG00000202374	snoRNA	Homo sapiens	chr4:68612954-68613104 (+)	151	ATTTCATGTTTTAAAGGCATAATGATGTCACTGACTGGCTGATGAAATCCCAAGCGTAGGTAGTATGCTACATGAGGGGTGAGTTTTTTGCTAACACCACAAAGGTCTCTGGCCCAATGAGTGGAGTTTGATAGGAGTTCTTGTGACAAGT	---	---	miRNA-4_0	3-Dec-13	Ensembl
20501244	-0.050835	100	0.9533	20501244	48.2881	20.2924	40.3419	19.466	53.0943	44.1549	20501244	MIMAT0000733_st	MIMAT0000733	hsa-miR-379-5p	miRNA	Homo sapiens	chr14:101488408-101488428 (+)	21	UGGUAGACUAUGGAACGUAGG	ENST00000362218 // sense // exon // 1	hsa-mir-299 // chr14:101490131-101490193 (+) /// hsa-mir-379 // chr14:101488403-101488469 (+) /// hsa-mir-380 // chr14:101491354-101491414 (+) /// hsa-mir-323a // chr14:101492069-101492154 (+) /// hsa-mir-329-1 // chr14:101493122-101493201 (+) /// hsa-mir-329-2 // chr14:101493437-101493520 (+) /// hsa-mir-494 // chr14:101495971-101496051 (+) /// hsa-mir-411 // chr14:101489662-101489757 (+) /// hs…	miRNA-4_0	3-Dec-13	miRBase
20533052	-0.0826449	100	0.9535	20533052	1.79527	1.42547	1.71766	1.36385	1.97541	1.88215	20533052	ENSG00000212273_x_st	ENSG00000212273	ENSG00000212273	snoRNA	Homo sapiens	chr8:134656841-134656968 (-)	128	TGCACTTATGTATGTTTTTGTTTAAACTGTGGACAAAGACTTATGGATAAGTACAAAAAATAAATCCTCTTTTGCAACCCAGAACTCATTGTTCAGTATGAGTTTTAATACATATAGCCAGGGAAATT	---	---	miRNA-4_0	3-Dec-13	Ensembl
20519586	-0.0750418	100	0.9537	20519586	1.90246	1.17753	1.99379	2.29173	1.6847	1.33362	20519586	MIMAT0019865_st	MIMAT0019865	hsa-miR-3064-3p	miRNA	Homo sapiens	chr17:62496893-62496915 (-)	23	UUGCCACACUGCAACACCUUACA	ENST00000225792 // sense // intron // 11 /// ENST00000450599 // sense // intron // 10 /// ENST00000540698 // sense // intron // 10 /// ENST00000578491 // sense // exon // 5 /// ENST00000578758 // sense // intron // 2 /// ENST00000578804 // sense // intron // 11 /// ENST00000580026 // sense // intron // 2 /// ENST00000581130 // sense // exon // 1 /// ENST00000581230 // sense // exon // 11 /// ENST…	hsa-mir-3064 // chr17:62496892-62496957 (-) /// hsa-mir-5047 // chr17:62497332-62497431 (-)	miRNA-4_0	3-Dec-13	miRBase
20520198	-0.0832742	100	0.9545	20520198	381.707	411.2	318.146	543.329	395.933	266.962	20520198	MIMAT0021021_st	MIMAT0021021	hsa-miR-5001-5p	miRNA	Homo sapiens	chr2:233415240-233415263 (-)	24	AGGGCUGGACUCAGCGGCGGAGCU	ENST00000258416 // antisense // 3UTR // 1 /// ENST00000408957 // sense // 5UTR // 1 /// OTTHUMT00000257033 // antisense // 3UTR // 1 /// OTTHUMT00000257037 // sense // 5UTR // 1	---	miRNA-4_0	3-Dec-13	miRBase
20534324	-0.0281556	100	0.9552	20534324	23.5592	2.28371	7.25055	4.20283	25.1948	4.22691	20534324	HBII-85-29_x_st	HBII-85-29	HBII-85-29	CDBox	Homo sapiens	chr15:25351667-25351751 (+)	85	TGGATCGATGATGACTTAAAAAAATGGAAACCTTGGAAATCTGAACAAAATGAGTGACCAAGACACTTCTGTGAGCTGAGGTCCA	---	---	miRNA-4_0	3-Dec-13	snoRNABase
20538221	-0.0616892	100	0.9555	20538221	2.43627	1.03553	1.72548	1.35104	1.79964	2.05211	20538221	U66_st	U66	U66	HAcaBox	Homo sapiens	chr1:93306276-93306408 (+)	133	GTGCAAACTCGATCACTAGCTCTGCGTGATGTGGCAGAAGCGAAGGGAACCAGGTTTGCAAAAGTAACTGTGGTGATGGAAATGTGTTAGCCTCAGACACTACTGAGGTGGTTCTTTCTATCCTAGTACAGTC	---	---	miRNA-4_0	3-Dec-13	snoRNABase
20538294	-0.0839439	100	0.9564	20538294	3.62987	6.64677	3.00047	3.09338	6.70658	3.98868	20538294	mgU6-53B_x_st	mgU6-53B	mgU6-53B	CDBox	Homo sapiens	chr14:21860310-21860412 (-)	103	CCCCTGTGATGAGTTGCCATGCTAATACGGAGACACCAGGTAGGGAGTTTTACCCTAACTTGGGTGTTGTTGAAATAAACTCTTTCTCGTAAATGCTGAGGGG	---	---	miRNA-4_0	3-Dec-13	snoRNABase
20518905	-0.0472987	100	0.9577	20518905	519.154	444.272	639.884	1239.16	517.273	262.101	20518905	MIMAT0019045_st	MIMAT0019045	hsa-miR-4508	miRNA	Homo sapiens	chr15:23807254-23807270 (-)	17	GCGGGGCUGGGCGCGCG	---	---	miRNA-4_0	3-Dec-13	miRBase
20532678	-0.0602382	100	0.9577	20532678	2.66858	1.91185	1.58509	1.48103	2.66858	2.32957	20532678	ACA45_st	ACA45	ACA45	scaRna	Homo sapiens	chr15:83424697-83424823 (+)	127	CTGGAGACTAAGAAAATAGAGTCCTTGAAATCAAGCTGACTCTGCTTTTAGCCTCCTAAATGAAAAGGTAGATAGAACAGGTCTTGTTTGCAAAATAAATTCAAGACCTACTTATCTACCAACAGCA	---	---	miRNA-4_0	3-Dec-13	snoRNABase
20500746	-0.0399924	100	0.9581	20500746	316.949	2144.59	407.59	913.508	634.356	543.576	20500746	MIMAT0004597_st	MIMAT0004597	hsa-miR-140-3p	miRNA	Homo sapiens	chr16:69967045-69967065 (+)	21	UACCACAGGGUAGAACCACGG	ENST00000356003 // sense // intron // 15 /// ENST00000359154 // sense // intron // 16 /// ENST00000448661 // sense // intron // 16 /// ENST00000542271 // sense // intron // 13 /// ENST00000544162 // sense // intron // 14 /// ENST00000566463 // sense // intron // 7 /// ENST00000568684 // sense // intron // 6 /// ENST00000568818 // sense // intron // 3 /// ENST00000569297 // sense // intron // 9 //…	---	miRNA-4_0	3-Dec-13	miRBase
20504295	-0.0460721	100	0.9601	20504295	19.6408	45.4308	24.8526	46.7678	48.1307	11.1317	20504295	MIMAT0003237_st	MIMAT0003237	hsa-miR-572	miRNA	Homo sapiens	chr4:11370511-11370530 (+)	20	GUCCGCUCGGCGGUGGCCCA	---	---	miRNA-4_0	3-Dec-13	miRBase
20517745	-0.0533023	100	0.9606	20517745	24.7173	5.38907	21.8905	15.8427	11.1241	18.664	20517745	MIMAT0016916_st	MIMAT0016916	hsa-miR-4286	miRNA	Homo sapiens	chr8:10524498-10524514 (+)	17	ACCCCACUCCUGGUACC	ENST00000329335 // antisense // intron // 1 /// OTTHUMT00000375674 // antisense // intron // 1	---	miRNA-4_0	3-Dec-13	miRBase
20506714	-0.0491007	100	0.961	20506714	4.42181	2.4118	2.85161	2.22068	4.98971	3.09262	20506714	MIMAT0005827_st	MIMAT0005827	hsa-miR-1182	miRNA	Homo sapiens	chr1:231155587-231155609 (-)	23	GAGGGUCUUGGGAGGGAUGUGAC	ENST00000366654 // sense // 3UTR // 2 /// ENST00000466258 // sense // exon // 2 /// ENST00000494111 // sense // exon // 3 /// OTTHUMT00000092652 // sense // 3UTR // 2 /// OTTHUMT00000092653 // sense // exon // 3 /// OTTHUMT00000099227 // sense // exon // 2	---	miRNA-4_0	3-Dec-13	miRBase
20517944	-0.0668292	100	0.9626	20517944	0.867328	0.996327	1.12111	1.19297	1.05702	0.861267	20517944	MIMAT0018111_st	MIMAT0018111	hsa-miR-3683	miRNA	Homo sapiens	chr7:7106641-7106662 (-)	22	UGCGACAUUGGAAGUAGUAUCA	---	---	miRNA-4_0	3-Dec-13	miRBase
20519405	-0.0855161	100	0.9628	20519405	104.411	109.915	53.824	113.715	104.92	58.0149	20519405	MIMAT0022977_st	MIMAT0022977	hsa-miR-4632-5p	miRNA	Homo sapiens	chr1:12251770-12251792 (+)	23	GAGGGCAGCGUGGGUGUGGCGGA	ENST00000376259 // sense // intron // 3 /// ENST00000492361 // sense // intron // 2 /// ENST00000536782 // sense // intron // 3 /// OTTHUMT00000005133 // sense // intron // 3 /// OTTHUMT00000005134 // sense // intron // 2	---	miRNA-4_0	3-Dec-13	miRBase
20517943	-0.0574423	100	0.9637	20517943	2.63884	1.15328	1.84853	1.83204	1.84853	1.85598	20517943	MIMAT0018110_st	MIMAT0018110	hsa-miR-3682-3p	miRNA	Homo sapiens	chr2:54076273-54076293 (-)	21	UGAUGAUACAGGUGGAGGUAG	ENST00000352846 // sense // intron // 1 /// ENST00000406625 // sense // intron // 1 /// ENST00000459916 // sense // intron // 1 /// ENST00000498475 // sense // intron // 1 /// OTTHUMT00000324080 // sense // intron // 1 /// OTTHUMT00000324161 // sense // intron // 1 /// OTTHUMT00000326159 // sense // intron // 1	---	miRNA-4_0	3-Dec-13	miRBase
20534239	-0.0322947	100	0.9651	20534239	4.35778	1.51302	4.13504	2.25936	6.3588	2.11143	20534239	HBII-296A_st	HBII-296A	HBII-296A	CDBox	Homo sapiens	chr17:2233573-2233664 (-)	92	TAGAGAAGTCAATGATGGTTTTATTCATATCGTCTGAACCTGTCTGAAGCATCTCAGTGATGCAATCTCTGTGTGGTTCTGAGACTTCTCCA	---	---	miRNA-4_0	3-Dec-13	snoRNABase
20517754	-0.0581547	100	0.9676	20517754	1.64133	1.13716	1.18696	1.21881	1.37984	1.45422	20517754	MIMAT0016925_st	MIMAT0016925	hsa-miR-500b-5p	miRNA	Homo sapiens	chrX:49775290-49775307 (+)	18	AAUCCUUGCUACCUGGGU	ENST00000376088 // sense // intron // 3 /// ENST00000376091 // sense // intron // 3 /// ENST00000458843 // sense // exon // 1 /// ENST00000482218 // sense // intron // 3 /// OTTHUMT00000056542 // sense // intron // 3 /// OTTHUMT00000056543 // sense // intron // 3 /// OTTHUMT00000109349 // sense // intron // 3	hsa-mir-188 // chrX:49768109-49768194 (+) /// hsa-mir-362 // chrX:49773572-49773636 (+) /// hsa-mir-500a // chrX:49773039-49773122 (+) /// hsa-mir-501 // chrX:49774330-49774413 (+) /// hsa-mir-502 // chrX:49779206-49779291 (+) /// hsa-mir-532 // chrX:49767754-49767844 (+) /// hsa-mir-660 // chrX:49777849-49777945 (+) /// hsa-mir-500b // chrX:49775280-49775358 (+)	miRNA-4_0	3-Dec-13	miRBase
20509224	-0.0399472	100	0.9678	20509224	343.499	409.239	483.949	728.113	425.449	242.233	20509224	MIMAT0007881_st	MIMAT0007881	hsa-miR-1908-5p	miRNA	Homo sapiens	chr11:61582681-61582701 (-)	21	CGGCGGGGACGGCGAUUGGUC	ENST00000350997 // sense // intron // 1 /// ENST00000421879 // sense // intron // 1 /// ENST00000424501 // sense // intron // 1 /// ENST00000433932 // sense // intron // 1 /// ENST00000448607 // sense // intron // 2 /// ENST00000466716 // sense // intron // 1 /// ENST00000473263 // sense // intron // 1 /// ENST00000491310 // sense // intron // 1 /// ENST00000540767 // sense // intron // 1 /// ENS…	---	miRNA-4_0	3-Dec-13	miRBase
20519677	-0.0248583	100	0.9688	20519677	3.30416	0.904774	2.91717	1.07571	5.1999	1.71483	20519677	MIMAT0019954_st	MIMAT0019954	hsa-miR-4786-5p	miRNA	Homo sapiens	chr2:240882480-240882501 (-)	22	UGAGACCAGGACUGGAUGCACC	ENST00000419408 // sense // intron // 4 /// OTTHUMT00000326148 // sense // intron // 4	---	miRNA-4_0	3-Dec-13	miRBase
20534200	-0.0453351	100	0.9694	20534200	1.61658	1.21237	1.84756	0.959636	1.83359	2.25864	20534200	ENSG00000268874_s_st	ENSG00000268874	ENSG00000268874	snoRNA	Homo sapiens	chrHG1497_PATCH:153982608-153982736 (+)	129	CGGCAGACAGTTATCCCTTTCTAGTCTGGCTCGTGGGACTCTAGAGGGAGTCAGTCTGCAACAGTAAGTGGTGAGTTCTTCTGTCCAGCGTCAGTATTTTGATGGTGGCTTTAGACTTGCCAGATAACA	---	---	miRNA-4_0	3-Dec-13	Ensembl
20525571	-0.0349075	100	0.9694	20525571	148.976	205.624	155.133	367.297	201.103	70.6196	20525571	MIMAT0027510_st	MIMAT0027510	hsa-miR-6805-5p	miRNA	Homo sapiens	chr19:55899554-55899575 (+)	22	UAGGGGGCGGCUUGUGGAGUGU	ENST00000344063 // sense // intron // 4 /// ENST00000426763 // sense // exon // 2 /// ENST00000458349 // sense // intron // 3 /// ENST00000558131 // sense // intron // 3 /// ENST00000558815 // sense // intron // 4 /// ENST00000559463 // sense // intron // 3 /// ENST00000560055 // sense // intron // 4 /// ENST00000560583 // sense // exon // 4 /// ENST00000560881 // sense // intron // 3 /// OTTHUMT…	---	miRNA-4_0	3-Dec-13	miRBase
20532693	-0.0453351	100	0.9694	20532693	1.61658	1.21237	1.84756	0.959636	1.83359	2.25864	20532693	ACA56_s_st	ACA56	ACA56	HAcaBox	Homo sapiens	chrX:154003273-154003401 (+)	129	CGGCAGACAGTTATCCCTTTCTAGTCTGGCTCGTGGGACTCTAGAGGGAGTCAGTCTGCAACAGTAAGTGGTGAGTTCTTCTGTCCAGCGTCAGTATTTTGATGGTGGCTTTAGACTTGCCAGATAACA	---	---	miRNA-4_0	3-Dec-13	snoRNABase
20532699	-0.0625983	100	0.9695	20532699	2.72406	2.49059	2.39637	2.43584	3.05654	2.39603	20532699	ACA5_st	ACA5	ACA5	HAcaBox	Homo sapiens	chr7:45143948-45144081 (-)	134	TGCAGCCGTGTCAAATTCAGTACCTGTCCTATGCATGGTAGGCACTGGCCCAGAAGGCTGCCACAGAAACACTGTGACTCATGGGCCCTGTTCCTGTGTCCCAGGCTCAGGGATAAATTTGGTTACAGACATCA	---	---	miRNA-4_0	3-Dec-13	snoRNABase
20520351	-0.0692356	100	0.9695	20520351	557.196	515.029	833.628	573.977	491.295	930.862	20520351	MIMAT0022742_st	MIMAT0022742	hsa-miR-1273g-3p	miRNA	Homo sapiens	chr1:53406042-53406062 (+)	21	ACCACUGCACUCCAGCCUGAG	ENST00000371509 // sense // intron // 1 /// ENST00000371513 // sense // intron // 1 /// ENST00000371514 // sense // intron // 1 /// ENST00000407246 // sense // intron // 1 /// ENST00000478631 // sense // intron // 1 /// ENST00000528311 // sense // intron // 1 /// ENST00000528809 // sense // intron // 1 /// OTTHUMT00000024740 // sense // intron // 1 /// OTTHUMT00000024743 // sense // intron // 1 /…	hsa-mir-5095 // chr1:53400602-53400689 (+) /// hsa-mir-1273g // chr1:53405986-53406085 (+)	miRNA-4_0	3-Dec-13	miRBase
20525577	-0.0332259	100	0.9704	20525577	19.0604	12.6864	15.6166	7.25498	18.9007	30.1381	20525577	MIMAT0027516_st	MIMAT0027516	hsa-miR-6808-5p	miRNA	Homo sapiens	chr1:1275062-1275083 (-)	22	CAGGCAGGGAGGUGGGACCAUG	ENST00000378888 // sense // intron // 9 /// ENST00000378891 // sense // intron // 9 /// OTTHUMT00000008487 // sense // intron // 9 /// OTTHUMT00000008490 // sense // intron // 9	---	miRNA-4_0	3-Dec-13	miRBase
20525385	-0.0466639	100	0.971	20525385	1.83359	1.30685	1.21716	1.28534	1.31804	1.88024	20525385	MIMAT0025846_st	MIMAT0025846	hsa-miR-6717-5p	miRNA	Homo sapiens	chr14:21491514-21491535 (-)	22	AGGCGAUGUGGGGAUGUAGAGA	ENST00000298684 // sense // 5UTR // 1 /// ENST00000298687 // sense // 5UTR // 3 /// ENST00000350792 // sense // 5UTR // 3 /// ENST00000360463 // sense // 5UTR // 2 /// ENST00000397844 // sense // 5UTR // 3 /// ENST00000397847 // sense // 5UTR // 2 /// ENST00000397851 // sense // 5UTR // 2 /// ENST00000397853 // sense // 5UTR // 3 /// ENST00000397855 // sense // 5UTR // 3 /// ENST00000397856 // se…	---	miRNA-4_0	3-Dec-13	miRBase
20533238	-0.0578334	100	0.9713	20533238	1.19283	0.996327	1.426	1.13925	0.902705	1.79851	20533238	ENSG00000238348_x_st	ENSG00000238348	ENSG00000238348	snoRNA	Homo sapiens	chr9:19310689-19310786 (+)	98	ATCTTCTTATAGTTGATAAGCGTTGATGATTGGATGTTCACGCACATGTGTGAGATGTGCCTCCTACAACTTGATGTTGGCATATTACCTGTCTGATG	---	---	miRNA-4_0	3-Dec-13	Ensembl
20529795	-0.037813	100	0.9714	20529795	7.18521	2.94719	1.81265	3.5694	4.62808	2.53492	20529795	MIMAT0031012_st	MIMAT0031012	hsa-miR-8085	miRNA	Homo sapiens	chr19:45261924-45261944 (+)	21	UGGGAGAGAGGACUGUGAGGC	ENST00000164227 // sense // intron // 7 /// ENST00000403534 // sense // exon // 7 /// ENST00000444487 // sense // intron // 6 /// ENST00000473473 // sense // exon // 1 /// ENST00000474300 // sense // intron // 2 /// OTTHUMT00000322976 // sense // intron // 7 /// OTTHUMT00000322978 // sense // exon // 7 /// OTTHUMT00000322980 // sense // intron // 6 /// OTTHUMT00000322981 // sense // intron // 2 /…	---	miRNA-4_0	3-Dec-13	miRBase
20506901	-0.0267111	100	0.9717	20506901	46.0294	16.6939	25.9645	14.5872	54.3627	27.4207	20506901	MIMAT0005951_st	MIMAT0005951	hsa-miR-1307-3p	miRNA	Homo sapiens	chr10:105154058-105154079 (-)	22	ACUCGGCGUGGCGUCGGUCGUG	ENST00000309579 // sense // intron // 1 /// ENST00000337003 // sense // 5UTR // 2 /// ENST00000369811 // sense // intron // 1 /// ENST00000369815 // sense // intron // 2 /// ENST00000369825 // sense // 5UTR // 2 /// OTTHUMT00000050139 // sense // intron // 2 /// OTTHUMT00000050140 // sense // intron // 1 /// OTTHUMT00000050141 // sense // 5UTR // 2 /// OTTHUMT00000050142 // sense // 5UTR // 2 ///…	---	miRNA-4_0	3-Dec-13	miRBase
20533823	-0.0599695	100	0.9724	20533823	1.25295	1.52579	1.20632	1.20632	1.4696	1.41491	20533823	ENSG00000251878_st	ENSG00000251878	ENSG00000251878	snoRNA	Homo sapiens	chr4:185353120-185353203 (+)	84	TTATATTAGTGATGGCTTTTAAAGTTCTCACAGACAGGCATCTCTCTGAAAGACAGCGAAGATCAGTTTTAAACGGAAACAGTA	---	---	miRNA-4_0	3-Dec-13	Ensembl
20532595	-0.0555249	100	0.9736	20532595	1.04733	1.21083	1.21083	1.21189	1.06806	1.28534	20532595	14qII-23_x_st	14qII-23	14qII-23	CDBox	Homo sapiens	chr14:101450213-101450283 (+)	71	TGGATCGATGATGACTACTGGTGGCGTATGAGTCATAGACAATGAATACGTGTCTGGAACTCTGAGGTCCA	---	---	miRNA-4_0	3-Dec-13	snoRNABase
20533259	-0.0250964	100	0.9744	20533259	33.714	103.797	67.5772	41.5343	32.8667	187.263	20533259	ENSG00000238388_st	ENSG00000238388	ENSG00000238388	snoRNA	Homo sapiens	chr11:100805005-100805109 (+)	105	ATCCTTTTGTAGTTCATGGGCATGATGTTTGGGTGTTCACGCATGTGTGTGAGACATGCCACCCTCTGAACCTTGTTACAATCTCAGCATATTACCCGTCTAACC	---	---	miRNA-4_0	3-Dec-13	Ensembl
20500761	-0.0320297	100	0.9763	20500761	2166.6	2059.23	995.323	1142.78	2471.33	1689.54	20500761	MIMAT0000440_st	MIMAT0000440	hsa-miR-191-5p	miRNA	Homo sapiens	chr3:49058105-49058127 (-)	23	CAACGGAAUCCCAAAAGCAGCUG	ENST00000313778 // sense // intron // 1 /// ENST00000326912 // antisense // intron // 1 /// ENST00000440857 // sense // intron // 1 /// ENST00000492585 // sense // intron // 1 /// ENST00000496568 // sense // intron // 1 /// OTTHUMT00000345586 // sense // intron // 1 /// OTTHUMT00000345587 // sense // intron // 1 /// OTTHUMT00000345595 // sense // intron // 1 /// OTTHUMT00000345596 // sense // int…	hsa-mir-191 // chr3:49058051-49058142 (-) /// hsa-mir-425 // chr3:49057581-49057667 (-)	miRNA-4_0	3-Dec-13	miRBase
20501273	-0.0269104	100	0.9778	20501273	2.69226	1.9914	1.83359	1.44354	4.62995	1.57329	20501273	MIMAT0004692_st	MIMAT0004692	hsa-miR-340-5p	miRNA	Homo sapiens	chr5:179442361-179442382 (-)	22	UUAUAAAGCAAUGAGACUGAUU	ENST00000261947 // sense // intron // 2 /// ENST00000520911 // sense // intron // 2 /// ENST00000521389 // sense // intron // 2 /// ENST00000522208 // sense // intron // 2 /// OTTHUMT00000253499 // sense // intron // 2 /// OTTHUMT00000374204 // sense // intron // 2 /// OTTHUMT00000374205 // sense // intron // 2 /// OTTHUMT00000374206 // sense // intron // 2	---	miRNA-4_0	3-Dec-13	miRBase
20538299	-0.0260118	100	0.9795	20538299	301.598	110.349	265.442	144.864	201.497	322.055	20538299	mgh28S-2409_st	mgh28S-2409	mgh28S-2409	CDBox	Homo sapiens	chr11:93466394-93466466 (-)	73	GTTCAGATGATGAATTTAACTGTTCAACTGCTGAATGATAACGGGCATGAACTAAAACTTAATTCTGACAGAG	---	---	miRNA-4_0	3-Dec-13	snoRNABase
20534240	-0.0170033	100	0.9802	20534240	5.91975	1.57554	4.21711	1.87321	6.9119	3.22532	20534240	HBII-296A_x_st	HBII-296A	HBII-296A	CDBox	Homo sapiens	chr17:2233573-2233664 (-)	92	TAGAGAAGTCAATGATGGTTTTATTCATATCGTCTGAACCTGTCTGAAGCATCTCAGTGATGCAATCTCTGTGTGGTTCTGAGACTTCTCCA	---	---	miRNA-4_0	3-Dec-13	snoRNABase
20533586	-0.0212367	100	0.9805	20533586	1.38212	1.9914	0.950426	1.13452	0.926326	2.64085	20533586	ENSG00000238891_st	ENSG00000238891	ENSG00000238891	snoRNA	Homo sapiens	chr3:15358127-15358229 (+)	103	ATTCTTTTGTAGTTCGTAAGTGTGATGACTGGGTATTCATGTGTGAGATAGGCCATCCTCGAATTTTTTTATGATATGATGTGGGCACATTACTCATCTGCTA	---	---	miRNA-4_0	3-Dec-13	Ensembl
20520571	-0.0286413	100	0.9811	20520571	1.21413	2.05513	1.23936	1.67572	1.2352	1.58209	20520571	MIMAT0021122_st	MIMAT0021122	hsa-miR-5191	miRNA	Homo sapiens	chr1:201688707-201688728 (+)	22	AGGAUAGGAAGAAUGAAGUGCU	ENST00000295624 // sense // intron // 3 /// ENST00000367296 // sense // intron // 3 /// ENST00000367297 // sense // intron // 3 /// ENST00000367300 // sense // intron // 3 /// ENST00000367302 // sense // intron // 5 /// ENST00000413035 // antisense // intron // 2 /// OTTHUMT00000087013 // sense // intron // 3 /// OTTHUMT00000087018 // sense // intron // 5 /// OTTHUMT00000087101 // antisense // in…	---	miRNA-4_0	3-Dec-13	miRBase
20525711	-0.0235272	100	0.9816	20525711	3.33147	2.2225	1.18661	1.64741	4.15815	1.35611	20525711	MIMAT0027650_st	MIMAT0027650	hsa-miR-6875-5p	miRNA	Homo sapiens	chr7:100465663-100465683 (+)	21	UGAGGGACCCAGGACAGGAGA	ENST00000200457 // sense // intron // 2 /// ENST00000417475 // sense // intron // 2 /// ENST00000437505 // sense // intron // 1 /// ENST00000476870 // sense // intron // 2 /// ENST00000496260 // sense // exon // 2 /// OTTHUMT00000347151 // sense // intron // 2 /// OTTHUMT00000347153 // sense // intron // 2 /// OTTHUMT00000347154 // sense // intron // 2 /// OTTHUMT00000347156 // sense // exon // 2…	---	miRNA-4_0	3-Dec-13	miRBase
20532833	-0.031283	100	0.9819	20532833	1.04742	1.60025	0.948844	1.13085	1.15593	1.28534	20532833	ENSG00000201036_st	ENSG00000201036	ENSG00000201036	snoRNA	Homo sapiens	chr14:101445339-101445427 (+)	89	TGGACTGTTGATGACAAGTGGTGGCTTATGTGGTTGTACATGCTGGTTGTATATGAAGAATATTACATATCTGAAACTTTGAGGTCCAA	---	---	miRNA-4_0	3-Dec-13	Ensembl
20517939	-0.0325134	100	0.9825	20517939	1.92857	2.0023	1.44593	1.58306	1.92857	1.92857	20517939	MIMAT0018107_st	MIMAT0018107	hsa-miR-3680-3p	miRNA	Homo sapiens	chr16:21517385-21517407 (-) // chr16:29610515-29610537 (-)	23	UUUUGCAUGACCCUGGGAGUAGG	---	---	miRNA-4_0	3-Dec-13	miRBase
20506763	-0.0246476	100	0.9833	20506763	49.688	56.0159	17.4532	29.7316	62.4221	27.5345	20506763	MIMAT0005572_st	MIMAT0005572	hsa-miR-1225-5p	miRNA	Homo sapiens	chr16:2140264-2140285 (-)	22	GUGGGUACGGCCCAGUGGGGGG	ENST00000262304 // sense // intron // 45 /// ENST00000423118 // sense // intron // 45 /// ENST00000472577 // sense // intron // 2 /// OTTHUMT00000341688 // sense // intron // 45 /// OTTHUMT00000341689 // sense // intron // 45 /// OTTHUMT00000341710 // sense // intron // 2	---	miRNA-4_0	3-Dec-13	miRBase
20533523	-0.0320672	100	0.9837	20533523	1.40916	1.72826	1.23034	1.66389	1.41628	1.33569	20533523	ENSG00000238796_x_st	ENSG00000238796	ENSG00000238796	snoRNA	Homo sapiens	chr5:133186548-133186648 (-)	101	ATCTTTTGTGTTTCCTAAGTGTGATGATTGAGTTTTCAAACTCACTTGAGGTGTGCCTCCCTTAAACCTCATTATGACATCAGCATATTACCCATCTGACG	---	---	miRNA-4_0	3-Dec-13	Ensembl
20518904	-0.0302549	100	0.9848	20518904	73.0885	90.2917	46.0778	90.1073	89.3092	39.5644	20518904	MIMAT0019044_st	MIMAT0019044	hsa-miR-4507	miRNA	Homo sapiens	chr14:106324294-106324313 (-)	20	CUGGGUUGGGCUGGGCUGGG	ENST00000581318 // sense // exon // 1	hsa-mir-4507 // chr14:106324293-106324344 (-) /// hsa-mir-4537 // chr14:106325653-106325722 (-) /// hsa-mir-4538 // chr14:106324334-106324411 (-) /// hsa-mir-4539 // chr14:106323682-106323741 (-)	miRNA-4_0	3-Dec-13	miRBase
20538209	-0.0173317	100	0.9849	20538209	290.149	250.678	298.323	351.09	103.2	626.9	20538209	U58B_x_st	U58B	U58B	CDBox	Homo sapiens	chr18:47018034-47018099 (-)	66	CTGCGATGATGGCATTTCTTAGGACACCTTTGGATTAATAATGAAAACAACTACTCTCTGAGCAGC	---	---	miRNA-4_0	3-Dec-13	snoRNABase
20525549	-0.0242799	100	0.9868	20525549	93.696	128.857	50.2787	125.696	104.73	47.9947	20525549	MIMAT0027488_st	MIMAT0027488	hsa-miR-6794-5p	miRNA	Homo sapiens	chr19:12963079-12963098 (+)	20	CAGGGGGACUGGGGGUGAGC	ENST00000251472 // sense // intron // 9 /// ENST00000588379 // sense // intron // 8 /// ENST00000589040 // sense // intron // 1 /// ENST00000589765 // antisense // intron // 1 /// ENST00000591495 // sense // intron // 10 /// OTTHUMT00000451500 // antisense // intron // 1 /// OTTHUMT00000451731 // sense // intron // 10 /// OTTHUMT00000451733 // sense // intron // 9 /// OTTHUMT00000451735 // sense …	---	miRNA-4_0	3-Dec-13	miRBase
20534331	-0.0166567	100	0.988	20534331	3.57046	2.33794	1.64013	1.9192	3.68849	2.00553	20534331	HBII-85-8_x_st	HBII-85-8	HBII-85-8	CDBox	Homo sapiens	chr15:25315578-25315674 (+)	97	TGGATCGATGATGAGTCCTCCAAAAAAACATTCCTTGGAAAAGCTGAACAAAATGAGTGAGAACTCATACCGTCGTTCTCATCGGAACTGAGGTCCA	---	---	miRNA-4_0	3-Dec-13	snoRNABase
20532652	-0.0124341	100	0.9894	20532652	121.029	48.0806	107.288	52.6478	100.595	121.72	20532652	ACA32_x_st	ACA32	ACA32	HAcaBox	Homo sapiens	chr11:93464145-93464265 (-)	121	TGGTCATTACCAAGGCTTTTAGAATGCAGTTTCTCATTTGCTGTGGACATGACCATAAAAAAATTTCCCAGTAGGTTTTCTATCTGCTACTTTGCTAGCAATCAGCTTATTGGGAACAGTT	---	---	miRNA-4_0	3-Dec-13	snoRNABase
20533305	-0.0126065	100	0.9925	20533305	0.940725	1.42753	1.22728	1.02041	0.992236	1.66504	20533305	ENSG00000238465_st	ENSG00000238465	ENSG00000238465	snoRNA	Homo sapiens	chr2:70139827-70139931 (+)	105	ATCCTTTTATAGTTCATAAACATAGTAATTAGGTGTTCCCATTGCATGTATGAGATGTGCCTCCCAAAGAGCTTGTTACAGCGTTAGTACATTACCTGTCTGATA	---	---	miRNA-4_0	3-Dec-13	Ensembl
20534117	-0.0123552	100	0.9933	20534117	1.18696	1.16824	1.15502	0.959636	1.12754	1.51023	20534117	ENSG00000253094_st	ENSG00000253094	ENSG00000253094	snoRNA	Homo sapiens	chr13:23377284-23377363 (+)	80	TTCCTAAAGATTCACAATGAACATTATTATTTAAGAGCTTTTTGAAGTGCAAATCCATGAGCTTTTTAACCCTGAGCAAT	---	---	miRNA-4_0	3-Dec-13	Ensembl
20524250	-0.0107301	100	0.9934	20524250	27.8733	17.0416	8.70486	42.5294	12.4414	7.97189	20524250	MIMAT0024782_st	MIMAT0024782	hsa-miR-6165	miRNA	Homo sapiens	chr17:47588187-47588205 (+)	19	CAGCAGGAGGUGAGGGGAG	ENST00000172229 // sense // intron // 4 /// ENST00000504201 // sense // intron // 4 /// ENST00000514506 // antisense // intron // 2 /// OTTHUMT00000365150 // sense // intron // 4 /// OTTHUMT00000365151 // sense // intron // 4 /// OTTHUMT00000365157 // antisense // intron // 2	---	miRNA-4_0	3-Dec-13	miRBase
20532670	-0.0074155	100	0.9935	20532670	2.67232	1.09184	2.53983	1.189	2.5355	2.50666	20532670	ACA41_st	ACA41	ACA41	HAcaBox	Homo sapiens	chr2:207026952-207027083 (+)	132	TTCCACAGCTACTGGTCTGCAGCTGTTCTTATGGTAGCAGTTGTGGCATTCCTCTGTGGGAAAGAAACTGTTAACACAAACACCTCTTTCTTAGCAAAACAGAAAGTGGGTATATATGTGTGACAGACACAA	---	---	miRNA-4_0	3-Dec-13	snoRNABase
20538202	-0.00729879	100	0.9936	20538202	3.19287	3.06983	2.06448	1.50442	7.47828	1.83359	20538202	U53_st	U53	U53	CDBox	Homo sapiens	chr2:29149933-29150010 (+)	78	ATGCTATGATGACATCCATATGGTTTCGCTGCTGGCTGAGTTTCAGAGATGACACCTTTCTCTTGGCTGTCTGAGCAT	---	---	miRNA-4_0	3-Dec-13	snoRNABase
20534042	-0.00786886	100	0.9946	20534042	1.84434	0.756534	1.52341	1.60234	1.31771	1.02316	20534042	ENSG00000252787_st	ENSG00000252787	ENSG00000252787	snoRNA	Homo sapiens	chr3:52722898-52722977 (+)	80	TCCTGTGTGAGAAATGATGAGGGTCAACATTCTTCATACCAAAGTGAAGACATGAGATCCAACTCTGAGCTCACCCTGTT	---	---	miRNA-4_0	3-Dec-13	Ensembl
20534295	-0.00461253	100	0.9954	20534295	7.2089	1.24499	1.78594	2.38984	3.25779	2.08754	20534295	HBII-52-7_x_st	HBII-52-7	HBII-52-7	CDBox	Homo sapiens	chr15:25427532-25427613 (+)	82	GGGTCAATGAGAACCTTATATTGTCCTGAAGAGAGGTGATAACTTAAAAATCATGCTCAATAATAGGATTACGCTGAGGCCC	---	---	miRNA-4_0	3-Dec-13	snoRNABase
20515578	-0.00439474	100	0.9966	20515578	2.0524	2.51717	1.96652	1.96652	1.3361	3.90679	20515578	MIMAT0019210_st	MIMAT0019210	hsa-miR-3157-3p	miRNA	Homo sapiens	chr10:97824078-97824099 (-)	22	CUGCCCUAGUCUAGCUGAAGCU	ENST00000416301 // sense // intron // 2 /// ENST00000427846 // sense // intron // 2 /// ENST00000451364 // sense // intron // 2 /// ENST00000452728 // sense // intron // 2 /// ENST00000454638 // sense // intron // 2 /// ENST00000458228 // sense // intron // 2 /// OTTHUMT00000049575 // sense // intron // 2 /// OTTHUMT00000049576 // sense // intron // 2 /// OTTHUMT00000049577 // sense // intron // …	---	miRNA-4_0	3-Dec-13	miRBase
20532630	-0.00478559	100	0.9969	20532630	1.62371	0.835369	1.24005	1.02776	1.28534	1.28534	20532630	ACA1_s_st	ACA1	ACA1	HAcaBox	Homo sapiens	chr11:93465170-93465299 (-)	130	TGCCTCATTCTAGAGAATGGGCACTGTTGATCATGGTGTCCAAAAATAGTTAATGTGGCTAAATTGAGACAGGTTATGCTTCCATCACAGTATGCATATTGCAGTGGTGACAATGAGACCTGTAACATTT	---	---	miRNA-4_0	3-Dec-13	snoRNABase
20532735	-0.00478559	100	0.9969	20532735	1.62371	0.835369	1.24005	1.02776	1.28534	1.28534	20532735	ENSG00000199405_s_st	ENSG00000199405	ENSG00000199405	snoRNA	Homo sapiens	chr8:56815282-56815414 (-)	133	AGCCTCATGCTAGATGAGAATGGGCACTGTTGATCAAGGTGTCCAAAAATAGTTAATGTGGCTAAATTGAGATAGGTTATGCTTCCATCACAGTATGCATATTGCAGTGGTGACAATGAGACCTGTAACATTT	---	---	miRNA-4_0	3-Dec-13	Ensembl
20518843	-0.00344894	100	0.9974	20518843	199.522	194.015	80.9082	117.747	167.315	160.23	20518843	MIMAT0018985_st	MIMAT0018985	hsa-miR-3135b	miRNA	Homo sapiens	chr6:32717729-32717750 (-)	22	GGCUGGAGCGAGUGCAGUGGUG	---	---	miRNA-4_0	3-Dec-13	miRBase
20517700	-0.00349026	100	0.9981	20517700	1.35528	0.793957	1.33414	1.25489	1.06146	1.08398	20517700	MIMAT0016872_st	MIMAT0016872	hsa-miR-4317	miRNA	Homo sapiens	chr18:6374398-6374414 (-)	17	ACAUUGCCAGGGAGUUU	ENST00000284898 // sense // intron // 1 /// ENST00000317931 // sense // intron // 1 /// ENST00000400104 // sense // intron // 1 /// ENST00000580162 // sense // intron // 2 /// ENST00000581231 // sense // intron // 1 /// ENST00000583809 // sense // intron // 1 /// OTTHUMT00000254447 // sense // intron // 1 /// OTTHUMT00000254449 // sense // intron // 1 /// OTTHUMT00000443617 // sense // intron // …	---	miRNA-4_0	3-Dec-13	miRBase
20506781	-0.00222173	100	0.9987	20506781	53.5443	44.0885	43.1068	72.196	48.7478	29.0319	20506781	MIMAT0022943_st	MIMAT0022943	hsa-miR-1233-5p	miRNA	Homo sapiens	chr15:34674327-34674348 (-)	22	AGUGGGAGGCCAGGGCACGGCA	ENST00000267731 // sense // intron // 22 /// ENST00000342314 // sense // intron // 13 /// ENST00000438958 // sense // intron // 12 /// ENST00000484716 // sense // intron // 20 /// ENST00000543376 // sense // intron // 8 /// ENST00000568555 // sense // intron // 11 /// ENST00000569100 // sense // intron // 20 /// OTTHUMT00000251739 // sense // intron // 13 /// OTTHUMT00000251829 // sense // intron…	---	miRNA-4_0	3-Dec-13	miRBase
20520194	-0.00158763	100	0.9991	20520194	0.949867	1.57709	0.997623	1.28534	1.09196	1.06782	20520194	MIMAT0021017_st	MIMAT0021017	hsa-miR-4999-5p	miRNA	Homo sapiens	chr19:8454224-8454244 (-)	21	UGCUGUAUUGUCAGGUAGUGA	ENST00000593581 // sense // intron // 1 /// ENST00000597785 // sense // intron // 1 /// OTTHUMT00000460328 // sense // intron // 1 /// OTTHUMT00000460329 // sense // intron // 1	---	miRNA-4_0	3-Dec-13	miRBase
20501294	-0.000181533	100	0.9998	20501294	220.695	109.166	65.4434	86.8627	132.873	136.675	20501294	MIMAT0000761_st	MIMAT0000761	hsa-miR-324-5p	miRNA	Homo sapiens	chr17:7126661-7126683 (-)	23	CGCAUCCCCUAGGGCAUUGGUGU	ENST00000322910 // antisense // intron // 10 /// ENST00000350303 // antisense // intron // 10 /// ENST00000356839 // antisense // intron // 11 /// ENST00000542255 // antisense // intron // 1 /// ENST00000543245 // antisense // intron // 12 /// ENST00000578579 // antisense // intron // 1 /// ENST00000578824 // antisense // intron // 1 /// ENST00000579425 // antisense // intron // 1 /// ENST0000057…	---	miRNA-4_0	3-Dec-13	miRBase
20500483	0.000160541	95.3199	1.0002	20500483	4.46792	2.09771	1.3139	1.19821	4.13096	2.48661	20500483	MIMAT0004568_st	MIMAT0004568	hsa-miR-221-5p	miRNA	Homo sapiens	chrX:45605649-45605670 (-)	22	ACCUGGCAUACAAUGUAGAUUU	ENST00000602461 // sense // intron // 1 /// OTTHUMT00000467990 // sense // intron // 1	hsa-mir-221 // chrX:45605585-45605694 (-) /// hsa-mir-222 // chrX:45606421-45606530 (-)	miRNA-4_0	3-Dec-13	miRBase
20534077	0.00105627	95.3199	1.0008	20534077	1.09048	1.91831	1.25922	1.2262	0.99	2.16474	20534077	ENSG00000252932_st	ENSG00000252932	ENSG00000252932	snoRNA	Homo sapiens	chr6:78646918-78646988 (+)	71	TGGACCAACAATGAAAGTGTATCATGACCCAAGAATCATGATTAATCCAATTCTGCATCTGCAGAACAAAA	---	---	miRNA-4_0	3-Dec-13	Ensembl
20515607	0.00110136	95.3199	1.0011	20515607	97.696	319.616	286.581	316.363	186.463	151.201	20515607	MIMAT0015055_st	MIMAT0015055	hsa-miR-3178	miRNA	Homo sapiens	chr16:2581980-2581996 (-)	17	GGGGCGCGGCCGGAUCG	---	---	miRNA-4_0	3-Dec-13	miRBase
20525455	0.00250386	95.3199	1.0021	20525455	2.6559	1.42199	1.93246	1.72667	3.42603	1.22595	20525455	MIMAT0027394_st	MIMAT0027394	hsa-miR-6747-5p	miRNA	Homo sapiens	chr11:62334515-62334538 (-)	24	AGGGGUGUGGAAAGAGGCAGAACA	ENST00000329251 // sense // intron // 6 /// ENST00000378019 // sense // intron // 6 /// ENST00000496634 // sense // intron // 13 /// ENST00000525340 // sense // intron // 5 /// ENST00000526409 // sense // intron // 9 /// OTTHUMT00000395017 // sense // intron // 9 /// OTTHUMT00000395018 // sense // intron // 13 /// OTTHUMT00000395047 // sense // intron // 6 /// OTTHUMT00000395048 // sense // intro…	---	miRNA-4_0	3-Dec-13	miRBase
20519580	0.00309392	95.3199	1.0021	20519580	322.533	391.31	403.737	449.998	489.373	229.925	20519580	MIMAT0019859_st	MIMAT0019859	hsa-miR-4734	miRNA	Homo sapiens	chr17:36858523-36858544 (-)	22	GCUGCGGGCUGCGGUCAGGGCG	---	---	miRNA-4_0	3-Dec-13	miRBase
20538186	0.00536508	95.3199	1.0024	20538186	1.41824	1.89563	1.83876	1.29049	2.07393	1.83359	20538186	U45C_x_st	U45C	U45C	CDBox	Homo sapiens	chr1:76252757-76252834 (+)	78	GGTCAATGATGAGTTGGCATGTATTCTGAATCTAAAGTTGATTATTACTACTTTAGCTCTAGAATTACTCTGAGACCT	---	---	miRNA-4_0	3-Dec-13	snoRNABase
20534219	0.0038887	95.3199	1.0034	20534219	21.7396	8.11208	13.8011	8.8677	15.6166	17.3988	20534219	HBII-115_st	HBII-115	HBII-115	CDBox	Homo sapiens	chr19:48259110-48259219 (+)	110	TGCCCAGTGATGACACCATCCTTGCTCCCCGTGCCCCCCAGGGGCTATGGGCGACACCATGGCTGCCCCTGGGCTGGGCCAGTGGGGCCAATGCCCAGGGGCTGAGGGCA	---	---	miRNA-4_0	3-Dec-13	snoRNABase
20534114	0.0106434	95.3199	1.0049	20534114	1.19422	1.13844	1.32135	1.166	1.27119	1.19422	20534114	ENSG00000253090_x_st	ENSG00000253090	ENSG00000253090	snoRNA	Homo sapiens	chr6:108306863-108306983 (-)	121	CCAGTGTGGATATCCTGGGAGGTCACTCTCCCCAGGCGCTGTCCACGTGGCATGGGGGAGCACAGGACTCTGCTCATAATATACAGGAGAGTCACAAAGGCAAAGAAAATGAGGAACAGAA	---	---	miRNA-4_0	3-Dec-13	Ensembl
20534159	0.00498551	95.3199	1.0051	20534159	83.2318	63.767	116.948	43.8823	216.856	64.2419	20534159	ENSG00000265325_s_st	ENSG00000265325	ENSG00000265325	snoRNA	Homo sapiens	chrHSCHR6_MHC_MANN:31548377-31548454 (-)	78	GCCATATGATGTTTTCTTTTCGAAAGGTGAGCGCTTTGCGCAGTGATGACCCTCATCTATCACCCTTGACTGATGGCT	---	---	miRNA-4_0	3-Dec-13	Ensembl
20534187	0.00498551	95.3199	1.0051	20534187	83.2318	63.767	116.948	43.8823	216.856	64.2419	20534187	ENSG00000266755_s_st	ENSG00000266755	ENSG00000266755	snoRNA	Homo sapiens	chrHSCHR6_MHC_MCF:31585228-31585305 (-)	78	GCCATATGATGTTTTCTTTTCGAAAGGTGAGCGCTTTGCGCAGTGATGACCCTCATCTATCACCCTTGACTGATGGCT	---	---	miRNA-4_0	3-Dec-13	Ensembl
20534163	0.00498551	95.3199	1.0051	20534163	83.2318	63.767	116.948	43.8823	216.856	64.2419	20534163	ENSG00000265607_s_st	ENSG00000265607	ENSG00000265607	snoRNA	Homo sapiens	chrHSCHR6_MHC_COX:31496333-31496410 (-)	78	GCCATATGATGTTTTCTTTTCGAAAGGTGAGCGCTTTGCGCAGTGATGACCCTCATCTATCACCCTTGACTGATGGCT	---	---	miRNA-4_0	3-Dec-13	Ensembl
20534152	0.00498551	95.3199	1.0051	20534152	83.2318	63.767	116.948	43.8823	216.856	64.2419	20534152	ENSG00000264591_s_st	ENSG00000264591	ENSG00000264591	snoRNA	Homo sapiens	chrHSCHR6_MHC_DBB:31491059-31491136 (-)	78	GCCATATGATGTTTTCTTTTCGAAAGGTGAGCGCTTTGCGCAGTGATGACCCTCATCTATCACCCTTGACTGATGGCT	---	---	miRNA-4_0	3-Dec-13	Ensembl
20534131	0.00498551	95.3199	1.0051	20534131	83.2318	63.767	116.948	43.8823	216.856	64.2419	20534131	ENSG00000263442_s_st	ENSG00000263442	ENSG00000263442	snoRNA	Homo sapiens	chrHSCHR6_MHC_SSTO:31498825-31498902 (-)	78	GCCATATGATGTTTTCTTTTCGAAAGGTGAGCGCTTTGCGCAGTGATGACCCTCATCTATCACCCTTGACTGATGGCT	---	---	miRNA-4_0	3-Dec-13	Ensembl
20534183	0.00498551	95.3199	1.0051	20534183	83.2318	63.767	116.948	43.8823	216.856	64.2419	20534183	ENSG00000266646_s_st	ENSG00000266646	ENSG00000266646	snoRNA	Homo sapiens	chrHSCHR6_MHC_QBL:31499156-31499233 (-)	78	GCCATATGATGTTTTCTTTTCGAAAGGTGAGCGCTTTGCGCAGTGATGACCCTCATCTATCACCCTTGACTGATGGCT	---	---	miRNA-4_0	3-Dec-13	Ensembl
20538261	0.00498551	95.3199	1.0051	20538261	83.2318	63.767	116.948	43.8823	216.856	64.2419	20538261	U84_s_st	U84	U84	CDBox	Homo sapiens	chr6:31508878-31508955 (-)	78	GCCATATGATGTTTTCTTTTCGAAAGGTGAGCGCTTTGCGCAGTGATGACCCTCATCTATCACCCTTGACTGATGGCT	---	---	miRNA-4_0	3-Dec-13	snoRNABase
20505746	0.00680963	95.3199	1.0061	20505746	16.3863	12.5571	10.5648	7.83009	32.03	8.51054	20505746	MIMAT0004911_st	MIMAT0004911	hsa-miR-874-3p	miRNA	Homo sapiens	chr5:136983271-136983292 (-)	22	CUGCCCUGGCCCGAGGGACCGA	ENST00000309755 // sense // intron // 8 /// ENST00000502381 // sense // intron // 3 /// ENST00000504208 // sense // intron // 6 /// ENST00000505853 // sense // intron // 7 /// ENST00000506491 // sense // intron // 6 /// ENST00000506873 // sense // intron // 3 /// ENST00000508657 // sense // intron // 8 /// ENST00000541417 // sense // intron // 6 /// OTTHUMT00000251220 // sense // intron // 8 /// …	---	miRNA-4_0	3-Dec-13	miRBase
20520577	0.0134413	95.3199	1.0061	20520577	18.3608	15.4309	11.4263	16.7722	16.8608	11.2403	20520577	MIMAT0021128_st	MIMAT0021128	hsa-miR-5196-5p	miRNA	Homo sapiens	chr19:35836444-35836465 (+)	22	AGGGAAGGGGACGAGGGUUGGG	ENST00000085219 // sense // 3UTR // 12 /// ENST00000270311 // sense // intron // 10 /// ENST00000341773 // sense // 3UTR // 10 /// ENST00000419549 // sense // 3UTR // 11 /// ENST00000536635 // sense // 3UTR // 11 /// ENST00000544992 // sense // intron // 11 /// ENST00000594250 // sense // 3UTR // 9 /// ENST00000601769 // sense // exon // 12 /// OTTHUMT00000466097 // sense // exon // 12 /// OTTHUM…	---	miRNA-4_0	3-Dec-13	miRBase
20538106	0.0105937	95.3199	1.0065	20538106	3.72048	2.8713	3.0106	3.38339	4.28276	2.17654	20538106	SNORA84_s_st	SNORA84	SNORA84	HAcaBox	Homo sapiens	chr9:95054743-95054875 (-)	133	GCCCTGTGGTTGCTGGATGCTGTTGTGCATGGACAGCTCTCCAGTGGATTCGATGGGCCATAGCAATCCTGTGATTTATGCATGGAGGCTGCTTCTCCTCAGCAGCTGCCATAGCCCGGTCGCTGGTACATGA	---	---	miRNA-4_0	3-Dec-13	snoRNABase
20538282	0.00673579	95.3199	1.0076	20538282	46.442	30.5886	33.9352	36.6326	9.88404	130.151	20538282	Z17B_st	Z17B	Z17B	CDBox	Homo sapiens	chr17:27050699-27050772 (+)	74	GGGTGCAAATGATGCATATGTTAGCGACCAAAGCCTGATCTTTGCTGATTAGTCATAATTAACTGACTGCACCC	---	---	miRNA-4_0	3-Dec-13	snoRNABase
20538127	0.0202086	95.3199	1.0083	20538127	3.12444	3.2028	3.12444	3.12444	3.19582	3.05465	20538127	U107_st	U107	U107	HAcaBox	Homo sapiens	chrX:54840803-54840933 (+)	131	GGGGTGTGCTCAGAGCAGGGGGCCCAAAGAATGGCTCCTCTGTTTACAACACACCCAACAGGAATCTGGGGTCATTGTGATGAGGGCGTCAAACTTGTGGCTTCCCTATGAACAAACGTCCCCCAACACCT	---	---	miRNA-4_0	3-Dec-13	snoRNABase
20525599	0.0199666	95.3199	1.0095	20525599	41.2707	34.7496	17.1218	42.5294	37.9018	14.8093	20525599	MIMAT0027538_st	MIMAT0027538	hsa-miR-6819-5p	miRNA	Homo sapiens	chr22:36682927-36682948 (-)	22	UUGGGGUGGAGGGCCAAGGAGC	ENST00000216181 // sense // intron // 34 /// OTTHUMT00000259110 // sense // intron // 34	---	miRNA-4_0	3-Dec-13	miRBase
20538273	0.0131618	95.3199	1.0096	20538273	2.46335	1.19505	2.51396	2.08041	2.21203	1.5627	20538273	U93_st	U93	U93	scaRna	Homo sapiens	chr14:95999692-95999966 (-)	275	AATCTGTAGTCTTGGAGCCGCACAGGGTTGGTGGTACCCTCGAGCACACCAGACTTGCAGAAAAAGCATACTCCAGAGGAAGCTGAGGCATGCCTGCTCGAGAGCCAGCTGTTCCATGTGCAATTTTCCTCTGATAGTTTCTGGTCACTGTTGCCACGGTGATAATGACTGGGCTATGTCATTATCTATCCGCCAACAGTAAGAGAAGCTTTGCAGTCGAGATATTGTTTAGCAGATGGAGTGTTTTCTGTTGAACACTAAGTACTGCCACAAGT	---	---	miRNA-4_0	3-Dec-13	snoRNABase
20500183	0.0105395	95.3199	1.0104	20500183	733.688	957.414	448.188	1200.04	298.747	851.356	20500183	MIMAT0000098_st	MIMAT0000098	hsa-miR-100-5p	miRNA	Homo sapiens	chr11:122022983-122023004 (-)	22	AACCCGUAGAUCCGAACUUGUG	---	hsa-let-7a-2 // chr11:122017230-122017301 (-) /// hsa-mir-100 // chr11:122022937-122023016 (-)	miRNA-4_0	3-Dec-13	miRBase
20538281	0.0136533	95.3199	1.0106	20538281	9.25873	10.2686	9.96956	9.53478	18.8302	5.11545	20538281	U99_st	U99	U99	HAcaBox	Homo sapiens	chr11:62432894-62433042 (+)	149	CCTCCTTTTCTTGGCGGGGATCGGGCTTGTGGTGCCGCTCCCCGTAATGTACGGAGGAAGAGGGAAAGGGCTCTGGCCCCCTCGGCGTCATGTCTTCGGTGCTGGCGGCTTCCCATCCGCTGGTTCTATCCTCAAACGCCGGGACACCG	---	---	miRNA-4_0	3-Dec-13	snoRNABase
20532728	0.0121037	95.3199	1.0109	20532728	5.65787	2.43141	5.2085	2.96091	6.36394	3.68087	20532728	ENSG00000199262_s_st	ENSG00000199262	ENSG00000199262	snoRNA	Homo sapiens	chr5:85916323-85916385 (+)	63	GTGCATGTGATGAAGCAAATCAGTATGAATGAATTCATGATACTGTAAACGCTTTCTGATGTA	---	---	miRNA-4_0	3-Dec-13	Ensembl
20519474	0.0134084	95.3199	1.0118	20519474	113.196	68.7504	181.093	180.529	108.389	69.5349	20519474	MIMAT0019756_st	MIMAT0019756	hsa-miR-4674	miRNA	Homo sapiens	chr9:139440634-139440654 (-)	21	CUGGGCUCGGGACGCGCGGCU	ENST00000429224 // antisense // exon // 1 /// OTTHUMT00000055084 // antisense // exon // 1	---	miRNA-4_0	3-Dec-13	miRBase
20538128	0.0153928	95.3199	1.0119	20538128	1.74495	1.15989	1.71454	1.07711	2.36493	1.31478	20538128	U108_st	U108	U108	HAcaBox	Homo sapiens	chr10:101996913-101997059 (-)	147	AGTTGTGGTGGTTTTCTTTTTGGCACATTTGTTAAGTTTTCAAATGGGCCTAACTCTGCCACATATATAATATCGGAGATGGCAAAGGCTTGTGACGGAGATATCTCTCTTAAGCCTTTCCTGCATCAGAGAATGGCTCCCACATGT	---	---	miRNA-4_0	3-Dec-13	snoRNABase
20525513	0.0260456	95.3199	1.0145	20525513	15.1657	32.2798	8.07542	20.2924	26.9302	6.92738	20525513	MIMAT0027452_st	MIMAT0027452	hsa-miR-6776-5p	miRNA	Homo sapiens	chr17:2596190-2596208 (-)	19	UCUGGGUGCAGUGGGGGUU	ENST00000435359 // sense // intron // 19 /// ENST00000538975 // sense // intron // 18 /// ENST00000570628 // sense // intron // 19 /// ENST00000572014 // sense // intron // 2 /// ENST00000574210 // sense // intron // 3 /// ENST00000574426 // sense // intron // 18 /// ENST00000575014 // sense // intron // 17 /// OTTHUMT00000437807 // sense // intron // 19 /// OTTHUMT00000437809 // sense // intron …	---	miRNA-4_0	3-Dec-13	miRBase
20532645	0.0189253	95.3199	1.0148	20532645	2.31357	1.32851	1.68338	1.34346	2.68529	1.37256	20532645	ACA2b_st	ACA2b	ACA2b	HAcaBox	Homo sapiens	chr12:49061240-49061376 (-)	137	TTGGCCCTGAATCAAGGCCAGCAGTTTGCTGAAGCTGTTGGTTTCAAGCAGGAGCCTAAAGAATTGTCTTTCTATGGTCTGTTGGCCATTTCATAACTTTGGAAATGTAATGGTCAATTCATTAGAAAGAAACATGA	---	---	miRNA-4_0	3-Dec-13	snoRNABase
20524034	0.0280176	95.3199	1.015	20524034	30.3381	17.9486	9.34693	27.6238	14.8734	11.8478	20524034	MIMAT0024597_st	MIMAT0024597	hsa-miR-6124	miRNA	Homo sapiens	chr11:12185239-12185258 (+)	20	GGGAAAAGGAAGGGGGAGGA	ENST00000256194 // sense // intron // 3 /// ENST00000342902 // sense // intron // 2 /// ENST00000379612 // sense // intron // 1 /// ENST00000524685 // sense // intron // 2 /// ENST00000525119 // sense // intron // 2 /// ENST00000527546 // sense // intron // 2 /// ENST00000528931 // sense // intron // 1 /// ENST00000531732 // sense // intron // 3 /// ENST00000532179 // sense // intron // 2 /// ENS…	---	miRNA-4_0	3-Dec-13	miRBase
20518913	0.0230281	95.3199	1.015	20518913	1136.06	880.486	1272.29	1194.45	1275.22	799.118	20518913	MIMAT0019053_st	MIMAT0019053	hsa-miR-4516	miRNA	Homo sapiens	chr16:2183121-2183137 (+)	17	GGGAGAAGGGUCGGGGC	ENST00000262304 // antisense // intron // 1 /// ENST00000423118 // antisense // intron // 1 /// OTTHUMT00000341688 // antisense // intron // 1 /// OTTHUMT00000341689 // antisense // intron // 1	hsa-mir-3180-5 // chr16:2185978-2186130 (-) /// hsa-mir-4516 // chr16:2183120-2183205 (+)	miRNA-4_0	3-Dec-13	miRBase
20534307	0.0161811	95.3199	1.0157	20534307	29.2434	16.7331	16.6518	13.8857	49.7155	11.2643	20534307	HBII-85-15_x_st	HBII-85-15	HBII-85-15	CDBox	Homo sapiens	chr15:25326433-25326526 (+)	94	TGGATCGATGATGACTTCCATATATACATTCCTTGGAAAGCTGAACAAAATGAGTGAAAACTCTATACCGTCATCCTCGTCAAACTGAGGTCCA	---	---	miRNA-4_0	3-Dec-13	snoRNABase
20532884	0.0324079	95.3199	1.0161	20532884	1.11178	1.20009	1.30904	1.28606	1.00704	1.28534	20532884	ENSG00000201791_st	ENSG00000201791	ENSG00000201791	snoRNA	Homo sapiens	chr1:178722789-178722907 (-)	119	ATGCAGGTACTGTTATAACTGAAGTGTTTTACGGTTTTTTCTTCCTGCTTAAAGCACTTGGTACATAAGTATCTCTAACTCGATTCCATAATAAGACAGAGACGCTTGGTCTCAAACAT	---	---	miRNA-4_0	3-Dec-13	Ensembl
20538181	0.025367	95.3199	1.0178	20538181	520.83	419.095	502.209	330.692	719.222	437.163	20538181	U43_x_st	U43	U43	CDBox	Homo sapiens	chr22:39715057-39715118 (-)	62	CACAGATGATGAACTTATTGACGGGCGGACAGAAACTGTGTGCTGATTGTCACGTTCTGATT	---	---	miRNA-4_0	3-Dec-13	snoRNABase
20532694	0.0180083	95.3199	1.0184	20532694	121.864	40.8418	118.363	43.206	119.682	107.863	20532694	ACA57_st	ACA57	ACA57	scaRna	Homo sapiens	chr12:6690639-6690775 (-)	137	TTGTCCTGGCCTATTTTTCTGCTCCCCTGTGCTCAGTTCTAACAGGGTAGTCTGGCAGGACACACAGCAATTCCCTCTCAGTTTAGGAGGGCCGTCCTAAGAATAGGGCTGGCTCTTAAAGGCACGAGAGGACAATT	---	---	miRNA-4_0	3-Dec-13	snoRNABase
20523007	0.0302159	95.3199	1.0184	20523007	32.3449	29.1072	22.5662	22.998	41.5585	21.0438	20523007	MIMAT0023700_st	MIMAT0023700	hsa-miR-6075	miRNA	Homo sapiens	chr5:1510882-1510902 (-)	21	ACGGCCCAGGCGGCAUUGGUG	ENST00000283415 // sense // intron // 1 /// ENST00000475622 // sense // intron // 1 /// ENST00000514484 // sense // intron // 2 /// OTTHUMT00000253651 // sense // intron // 1 /// OTTHUMT00000304032 // sense // intron // 1 /// OTTHUMT00000365913 // sense // intron // 2	---	miRNA-4_0	3-Dec-13	miRBase
20533328	0.0284682	95.3199	1.0194	20533328	1.18696	1.81235	1.29106	1.34891	1.04379	1.86182	20533328	ENSG00000238502_x_st	ENSG00000238502	ENSG00000238502	snoRNA	Homo sapiens	chr15:102223718-102223819 (+)	102	AGCTTTTTGTAGTTCATAAGCGTGATGACTGGGTGTACACACATGTGTAAGATGTACCTCCCTCACACCTCGGTACAACATTGGCATATTACCCACCCCACA	---	---	miRNA-4_0	3-Dec-13	Ensembl
20500472	0.0214672	95.3199	1.0195	20500472	330.306	506.53	325.197	736.864	201.941	345.051	20500472	MIMAT0000271_st	MIMAT0000271	hsa-miR-214-3p	miRNA	Homo sapiens	chr1:172107956-172107977 (-)	22	ACAGCAGGCACAGACAGGCAGU	ENST00000355305 // antisense // intron // 15 /// ENST00000358155 // antisense // intron // 14 /// ENST00000367731 // antisense // intron // 14 /// ENST00000520906 // antisense // intron // 14 /// ENST00000523513 // antisense // intron // 13 /// OTTHUMT00000084529 // antisense // intron // 14 /// OTTHUMT00000084531 // antisense // intron // 15 /// OTTHUMT00000378443 // antisense // intron // 14 //…	hsa-mir-199a-2 // chr1:172113675-172113784 (-) /// hsa-mir-214 // chr1:172107938-172108047 (-) /// hsa-mir-3120 // chr1:172107948-172108028 (+)	miRNA-4_0	3-Dec-13	miRBase
20504586	0.0246878	95.3199	1.0197	20504586	603.363	497.595	656.891	895.532	703.767	295.096	20504586	MIMAT0010313_st	MIMAT0010313	hsa-miR-762	miRNA	Homo sapiens	chr16:30905272-30905293 (+)	22	GGGGCUGGGGCCGGGGCCGAGC	ENST00000215115 // antisense // 5UTR // 1 /// ENST00000380317 // antisense // 5UTR // 1 /// ENST00000564901 // sense // intron // 2 /// ENST00000565573 // sense // intron // 2 /// ENST00000570025 // sense // intron // 1 /// ENST00000572471 // antisense // intron // 1 /// ENST00000572628 // antisense // 5UTR // 1 /// ENST00000574418 // antisense // 5UTR // 1 /// OTTHUMT00000255547 // antisense // …	---	miRNA-4_0	3-Dec-13	miRBase
20533998	0.0423933	95.3199	1.0199	20533998	1.27082	1.05244	1.40929	1.11522	1.14688	1.38924	20533998	ENSG00000252601_s_st	ENSG00000252601	ENSG00000252601	snoRNA	Homo sapiens	chr5:29070603-29070717 (+)	115	GAGGAGGTCCATTTTAAAAAAGAATAGATTGGAAATGCCTCATAGAGTAACTCTGTGGTTTTATTTTACCCACAGGACTATGGTTAAATATGTGGGAAAGAACTACAAGACAGTT	---	---	miRNA-4_0	3-Dec-13	Ensembl
20534118	0.0423933	95.3199	1.0199	20534118	1.27082	1.05244	1.40929	1.11522	1.14688	1.38924	20534118	ENSG00000261955_s_st	ENSG00000261955	ENSG00000261955	snoRNA	Homo sapiens	chrHSCHR5_3_CTG1:29079491-29079605 (+)	115	GAGGAGGTCCATTTTAAAAAAGAATAGATTGGAAATGCCTCATAGAGTAACTCTGTGGTTTTATTTTACCCACAGGACTATGGTTAAATATGTGGGAAAGAACTACAAGACAGTT	---	---	miRNA-4_0	3-Dec-13	Ensembl
20538262	0.0294481	95.3199	1.0201	20538262	3.92318	2.9248	3.63746	2.36557	2.9248	5.68261	20538262	U85_st	U85	U85	scaRna	Homo sapiens	chr12:6619388-6619717 (+)	330	GCCACATGATGATATCAAGGCTGTTGTGATTCAGTTGGTTTGGCTAAGCCCAGGGACCTTTGGCCTGTTAAAGGTCTGTAATCTTGGTGGGCGATACAGAGTTATGTGTGTTCACTGTAAGGGCAGACCAACAAGAACTTTTTCCTACTTTTGAGCTACCTCTTTTTAATAGGGGTGATTCTTCCAGTTGCTGGAGAGAAATTGTGGTAACTGGAGTGAGAGAGTAGGAACAGGGCATGTTCAGGGTATCAGGGCCAAGGGTCCTAAAGGACTTAGCTTGTGTTATGGCCACTGAGAGATGAAACACAGATCTTTGGTAATCTGATGGCT	---	---	miRNA-4_0	3-Dec-13	snoRNABase
20533095	0.0460054	95.3199	1.0206	20533095	1.88357	1.81707	1.31529	1.73411	1.74535	1.39891	20533095	ENSG00000212461_st	ENSG00000212461	ENSG00000212461	snoRNA	Homo sapiens	chr12:72033135-72033263 (+)	129	ATTTTACATAGCGCTGCAGATGTGGCTGCTGTGTCACATTTGTGTTATTAGGTGGCAGAGAGAAGAGAGGCTATGTCTATGCTCAGTGTTCTGCCCCATGAACATTTGAATGTTTAATAGTCAGACACT	---	---	miRNA-4_0	3-Dec-13	Ensembl
20533260	0.02114	95.3199	1.0213	20533260	9.11841	28.6464	18.6502	11.2335	9.099	44.7427	20533260	ENSG00000238388_x_st	ENSG00000238388	ENSG00000238388	snoRNA	Homo sapiens	chr11:100805005-100805109 (+)	105	ATCCTTTTGTAGTTCATGGGCATGATGTTTGGGTGTTCACGCATGTGTGTGAGACATGCCACCCTCTGAACCTTGTTACAATCTCAGCATATTACCCGTCTAACC	---	---	miRNA-4_0	3-Dec-13	Ensembl
20533275	0.0319349	95.3199	1.0222	20533275	3.2937	4.24158	4.98376	2.56952	2.94674	8.60921	20533275	ENSG00000238414_x_st	ENSG00000238414	ENSG00000238414	snoRNA	Homo sapiens	chr10:27157094-27157193 (+)	100	ATCCTTTCATAGTTCATAAGCATGATTGGGTTTTCACACTATGTGTAAGATGTGCCTCCATCAAACCTTGTTAGGATGTTGGCATATCACCCATCTGATG	---	---	miRNA-4_0	3-Dec-13	Ensembl
20534213	0.0175975	95.3199	1.0227	20534213	7.04411	2.35583	6.3559	2.31275	12.927	3.29848	20534213	HBI-61_s_st	HBI-61	HBI-61	HAcaBox	Homo sapiens	chr3:186504464-186504641 (+)	178	ACCTTCTTGTATAAGCACTGTGCTAAAATTGCAGACACTAGGACCATGTCTTGGTTTTTGCAATAATGCTAGCAGAGTACACACAAGAAGAAAAGTAACAGCACTAGATTGTAAAGACTGGGGTGGACCTCTTTCTTAATGTCCAATGTCCTTTGTCTTAAGATTTGGTGCAATATCT	---	---	miRNA-4_0	3-Dec-13	snoRNABase
20532818	0.0190281	95.3199	1.0231	20532818	32.4239	4.80261	22.9551	9.51276	21.2719	16.4954	20532818	ENSG00000200879_st	ENSG00000200879	ENSG00000200879	snoRNA	Homo sapiens	chr11:122928785-122928869 (-)	85	TCACAATGATGAATGGTCCAAAACATTCGCGGTTTCCACCAGAATTCAAGGTGTTGGCAACTACCTTCCTTGGATGTCTGAGTGA	---	---	miRNA-4_0	3-Dec-13	Ensembl
20524054	0.0280628	95.3199	1.0245	20524054	6.37927	2.43143	5.41985	4.62808	5.86849	2.87834	20524054	MIMAT0024617_st	MIMAT0024617	hsa-miR-6133	miRNA	Homo sapiens	chr7:132975705-132975723 (+)	19	UGAGGGAGGAGGUUGGGUA	ENST00000253861 // sense // intron // 3 /// ENST00000393161 // sense // intron // 3 /// ENST00000462055 // sense // intron // 3 /// ENST00000486013 // sense // intron // 3 /// ENST00000492326 // sense // intron // 3 /// ENST00000539845 // sense // intron // 3 /// OTTHUMT00000339182 // sense // intron // 3 /// OTTHUMT00000339183 // sense // intron // 3 /// OTTHUMT00000339184 // sense // intron // …	---	miRNA-4_0	3-Dec-13	miRBase
20532661	0.0566237	95.3199	1.0251	20532661	1.33	1.63924	1.43519	1.21899	1.59616	1.49285	20532661	ACA36B_x_st	ACA36B	ACA36B	HAcaBox	Homo sapiens	chr1:220373888-220374018 (-)	131	TTCCAAAGTGTTAAGTTCAGTTCAGGGTAGCTTCCCTGCTCTGTTAATTAAACTTTGGAACATTGAAACTGGCTAGGGAAAATGATTGGATAGAAACTATTATTCTATTCATTTATCCCCAGCCTACAAAA	---	---	miRNA-4_0	3-Dec-13	snoRNABase
20519615	0.0399288	95.3199	1.0253	20519615	28.5375	30.5936	13.0568	18.5866	30.709	18.5275	20519615	MIMAT0019892_st	MIMAT0019892	hsa-miR-371b-5p	miRNA	Homo sapiens	chr19:54290969-54290990 (-)	22	ACUCAAAAGAUGGCGGCACUUU	ENST00000362161 // antisense // exon // 1 /// ENST00000595160 // sense // exon // 2 /// OTTHUMT00000465677 // sense // exon // 2	hsa-mir-371a // chr19:54290929-54290995 (+) /// hsa-mir-372 // chr19:54291144-54291210 (+) /// hsa-mir-373 // chr19:54291959-54292027 (+) /// hsa-mir-371b // chr19:54290931-54290996 (-)	miRNA-4_0	3-Dec-13	miRBase
20501277	0.0426693	95.3199	1.0253	20501277	204.196	187.954	172.696	262.132	197.529	118.764	20501277	MIMAT0026486_st	MIMAT0026486	hsa-miR-328-5p	miRNA	Homo sapiens	chr16:67236270-67236292 (-)	23	GGGGGGGCAGGAGGGGCUCAGGG	ENST00000360833 // antisense // intron // 12 /// ENST00000393997 // antisense // intron // 13 /// ENST00000477898 // antisense // intron // 12 /// OTTHUMT00000257667 // antisense // intron // 12 /// OTTHUMT00000257668 // antisense // intron // 12 /// OTTHUMT00000257669 // antisense // intron // 13	---	miRNA-4_0	3-Dec-13	miRBase
20533370	0.0384821	95.3199	1.0256	20533370	1.13479	1.59926	1.40505	1.28534	0.947556	1.94072	20533370	ENSG00000238565_st	ENSG00000238565	ENSG00000238565	snoRNA	Homo sapiens	chr3:53317216-53317319 (-)	104	ATCCTTTTGTACTTCTTAAGCATAAGGATTAGGTGTTCACACACAGGTGTGAGATGGGCCATCCTGAAACATTGCTACAATGTCGGCATATTACCTGTCTGACA	---	---	miRNA-4_0	3-Dec-13	Ensembl
20525561	0.0523699	95.3199	1.027	20525561	594.191	716.201	546.497	546.947	856.836	458.203	20525561	MIMAT0027500_st	MIMAT0027500	hsa-miR-6800-5p	miRNA	Homo sapiens	chr19:50335279-50335299 (+)	21	GUAGGUGACAGUCAGGGGCGG	ENST00000312865 // sense // 3UTR // 11 /// ENST00000538643 // sense // 3UTR // 6 /// ENST00000595185 // sense // intron // 6 /// ENST00000599722 // sense // exon // 3 /// OTTHUMT00000465316 // sense // 3UTR // 11 /// OTTHUMT00000465331 // sense // intron // 6 /// OTTHUMT00000465332 // sense // 3UTR // 6 /// OTTHUMT00000465334 // sense // exon // 3	---	miRNA-4_0	3-Dec-13	miRBase
20533101	0.046716	95.3199	1.0274	20533101	1.19258	2.43131	1.16497	1.3284	1.66698	1.40668	20533101	ENSG00000212517_st	ENSG00000212517	ENSG00000212517	snoRNA	Homo sapiens	chr20:5102063-5102185 (-)	123	GTTCCCTTTTAAGGCTGACCCAGTGCTTTAAGAGGCTGATACAGAAGGGTAAAGTTAAGTCTCCACAAAATCCAGGGAAGAGACTGTGAAACTCATCTTAGAACCTTGTATGGAGTCACAGCT	---	---	miRNA-4_0	3-Dec-13	Ensembl
20533534	0.0505452	95.3199	1.0277	20533534	1.22065	1.68985	1.50897	1.37997	1.24501	1.66907	20533534	ENSG00000238807_x_st	ENSG00000238807	ENSG00000238807	snoRNA	Homo sapiens	chr17:4017902-4018004 (+)	103	ATCCTTTTGTAGTTCATCAGTGTCATGAGTGGGTTTTCACGCACATGTGTCAAATATGCCTCCCTCAAACTGTTACGTCATTGGCATATTACCTGACGTGAAG	---	---	miRNA-4_0	3-Dec-13	Ensembl
20532942	0.0529953	95.3199	1.0281	20532942	1.03237	0.996327	1.26347	0.787718	1.06458	1.4259	20532942	ENSG00000206637_x_st	ENSG00000206637	ENSG00000206637	snoRNA	Homo sapiens	chr1:201947589-201947723 (+)	135	CTGCAGCCAATTAAGCCGACTGAGTTCCTTTCCTCATGGGGGCCCAGTGTGCAATGGCTGTAAATAGCAGCTTCCTTGGTAGTGTATGCAGCCTGTTTGTTGTATGGGTTGCTCTAAGGGACCTTGGAGACAGTC	---	---	miRNA-4_0	3-Dec-13	Ensembl
20532954	0.0391391	95.3199	1.0281	20532954	2.55737	1.69718	1.83359	1.47404	2.8279	1.75692	20532954	ENSG00000206849_st	ENSG00000206849	ENSG00000206849	snoRNA	Homo sapiens	chr15:32220506-32220637 (+)	132	GTTGAGGTCTATCCCGATAGGTCTTTTCCTGTAGCCTGCACGTTGTTGGAAATGCCTCATAGAGTAACTCTGTGATTTTACTTTACTTACAGGACTATTGTTACATCTGTGGGAAGGAACCACAAGACAGTT	---	---	miRNA-4_0	3-Dec-13	Ensembl
20534221	0.0153167	95.3199	1.0283	20534221	18.8483	1.9469	11.0984	2.68709	30.2994	4.60053	20534221	HBII-13_st	HBII-13	HBII-13	CDBox	Homo sapiens	chr15:25230247-25230313 (+)	67	GGATTTGTGATGAGCTGTGTTTACTGAGCATGATGAAGTAAAGCTCAACGTGATTACTCTGAAGTCC	---	---	miRNA-4_0	3-Dec-13	snoRNABase
20534291	0.0488262	95.3199	1.0294	20534291	1.58433	1.3655	1.12748	1.13841	1.25394	1.56639	20534291	HBII-52-48_x_st	HBII-52-48	HBII-52-48	CDBox	Homo sapiens	chr15:25514930-25515005 (+)	76	GGGTCAATGATGAGATGTTACCTTGAAGAGAAATGATGACGTAAAAATTAAGTTCAGTTGGATTACGCTGAGGCCC	---	---	miRNA-4_0	3-Dec-13	snoRNABase
20519493	0.0649868	95.3199	1.0296	20519493	597.58	782.427	466.493	630.255	759.525	417.47	20519493	MIMAT0019775_st	MIMAT0019775	hsa-miR-4687-3p	miRNA	Homo sapiens	chr11:3877343-3877363 (+)	21	UGGCUGUUGGAGGGGGCAGGC	ENST00000300737 // sense // 3UTR // 1 /// ENST00000525403 // sense // intron // 1 /// OTTHUMT00000257196 // sense // 3UTR // 1 /// OTTHUMT00000383059 // sense // intron // 1	---	miRNA-4_0	3-Dec-13	miRBase
20506822	0.0654986	95.3199	1.0307	20506822	1.23517	1.23517	1.42495	1.23517	1.06838	1.50475	20506822	MIMAT0005884_st	MIMAT0005884	hsa-miR-1294	miRNA	Homo sapiens	chr5:153726713-153726734 (+)	22	UGUGAGGUUGGCAUUGUUGUCU	ENST00000297107 // sense // intron // 4 /// ENST00000377661 // sense // intron // 4 /// ENST00000425427 // sense // intron // 4 /// ENST00000519571 // sense // intron // 4 /// ENST00000519727 // antisense // intron // 2 /// ENST00000520647 // sense // intron // 4 /// ENST00000521781 // sense // intron // 5 /// OTTHUMT00000252453 // sense // intron // 4 /// OTTHUMT00000374249 // sense // intron //…	---	miRNA-4_0	3-Dec-13	miRBase
20518845	0.0658006	95.3199	1.0311	20518845	226.48	295.495	138.22	248.616	277.102	122.484	20518845	MIMAT0018987_st	MIMAT0018987	hsa-miR-4463	miRNA	Homo sapiens	chr6:76138162-76138178 (+)	17	GAGACUGGGGUGGGGCC	ENST00000237172 // antisense // intron // 1 /// ENST00000393004 // antisense // intron // 1 /// OTTHUMT00000041263 // antisense // intron // 1	---	miRNA-4_0	3-Dec-13	miRBase
20538295	0.0400542	95.3199	1.032	20538295	1.49264	1.55636	2.35926	1.24105	3.12626	1.28534	20538295	mgU6-53_st	mgU6-53	mgU6-53	CDBox	Homo sapiens	chr14:21865452-21865560 (-)	109	TCCCAATGATGAGTTGCCATGCTAATACTGAGCCACCAGGTAGGGCAGTGTTGCCCTGGTTTGGGTGCCAGTGAGTTTAACAAAACTTCTCACATGAAGATCTGAGGGG	---	---	miRNA-4_0	3-Dec-13	snoRNABase
20538289	0.0393126	95.3199	1.0339	20538289	19.8661	19.4531	15.7832	11.3071	45.6485	10.6934	20538289	mgU2-25-61_s_st	mgU2-25-61	mgU2-25-61	scaRna	Homo sapiens	chr1:109642815-109643234 (+)	420	GTTTTAGGGAGGGAGAGCGGCCTGGGTCCTGGGTGTTGTGTGCGGAGCTGTGGCGTCGCGTGTGAGGCGCGTGCAGGGTGAGTGTGAGTGGACGCGTGAGTGTGTGAGTGTGCGCGCTTGGAGCGTGTTAGGCGAGTGCGTGCGCCCACCCCTGCGCCCCTCCTCCCGCTTACACTTTGATCTTATTTGATCGGATCGTGACCCCAGCCCCGCCGGGCCGACCCGAAATGAAAAGCTCTCCTCCTGCGAAGCCCCCTCGGGGCGCTGTGCAGCGAGGCCCCTTAGGCGGCGGCCACGCTGTGGTCCCCGAGGTCCCGGAGCTGGCCCTGCGGGGCCCGGCGCTCAGAAGTGATGAATTGATCAGATAGACGAGGCCGGGCTTGTCCCCGGCCACTGATT…	---	---	miRNA-4_0	3-Dec-13	snoRNABase
20534245	0.0393126	95.3199	1.0339	20534245	19.8661	19.4531	15.7832	11.3071	45.6485	10.6934	20534245	HBII-382_s_st	HBII-382	HBII-382	scaRna	Homo sapiens	chr1:109643155-109643236 (+)	82	GCTCAGAAGTGATGAATTGATCAGATAGACGAGGCCGGGCTTGTCCCCGGCCACTGATTATCGAGGCGATTCTGATCTGGGC	---	---	miRNA-4_0	3-Dec-13	snoRNABase
20533587	0.0329328	95.3199	1.0347	20533587	1.31495	1.9914	1.045	0.866104	0.816081	3.4945	20533587	ENSG00000238891_x_st	ENSG00000238891	ENSG00000238891	snoRNA	Homo sapiens	chr3:15358127-15358229 (+)	103	ATTCTTTTGTAGTTCGTAAGTGTGATGACTGGGTATTCATGTGTGAGATAGGCCATCCTCGAATTTTTTTATGATATGATGTGGGCACATTACTCATCTGCTA	---	---	miRNA-4_0	3-Dec-13	Ensembl
20533847	0.068445	95.3199	1.0353	20533847	3.44134	3.61266	2.74374	2.84671	4.27417	2.5261	20533847	ENSG00000251992_s_st	ENSG00000251992	ENSG00000251992	snoRNA	Homo sapiens	chr18:47340503-47340646 (+)	144	CTTTCGGGTCCCCATTGCAGCCCCCGGATGAGCCCGCAGTATTTTCCTTATATGATCAGGTCCCATTGCGGGCGGCGCCGCTTGCCCGGAGCCTGAGAGGATTATGAAAACGTGGCGAGCGAAATGGGGCCAGGGGACCTGGAG	---	---	miRNA-4_0	3-Dec-13	Ensembl
20532671	0.0414968	95.3199	1.0375	20532671	94.1207	32.0786	116.912	45.3268	78.9778	88.2862	20532671	ACA41_x_st	ACA41	ACA41	HAcaBox	Homo sapiens	chr2:207026952-207027083 (+)	132	TTCCACAGCTACTGGTCTGCAGCTGTTCTTATGGTAGCAGTTGTGGCATTCCTCTGTGGGAAAGAAACTGTTAACACAAACACCTCTTTCTTAGCAAAACAGAAAGTGGGTATATATGTGTGACAGACACAA	---	---	miRNA-4_0	3-Dec-13	snoRNABase
20533031	0.0657932	95.3199	1.0375	20533031	0.959636	1.1174	2.59848	1.08321	1.26313	1.8233	20533031	ENSG00000212168_st	ENSG00000212168	ENSG00000212168	snoRNA	Homo sapiens	chr2:57771670-57771734 (+)	65	CTGTAATGATGTTGCTCAAATATCTGACCTGAAATGATTATATAGACCAATTTAATACTGAAGAA	---	---	miRNA-4_0	3-Dec-13	Ensembl
20533102	0.0560581	95.3199	1.039	20533102	1.32851	2.46147	0.787718	1.21382	1.49737	1.26356	20533102	ENSG00000212517_x_st	ENSG00000212517	ENSG00000212517	snoRNA	Homo sapiens	chr20:5102063-5102185 (-)	123	GTTCCCTTTTAAGGCTGACCCAGTGCTTTAAGAGGCTGATACAGAAGGGTAAAGTTAAGTCTCCACAAAATCCAGGGAAGAGACTGTGAAACTCATCTTAGAACCTTGTATGGAGTCACAGCT	---	---	miRNA-4_0	3-Dec-13	Ensembl
20511549	0.0438578	95.3199	1.0393	20511549	7.28167	17.8826	5.27538	2.87295	20.0215	10.6389	20511549	MIMAT0010133_st	MIMAT0010133	hsa-miR-2110	miRNA	Homo sapiens	chr10:115933910-115933931 (-)	22	UUGGGGAAACGGCCGCUGAGUG	ENST00000369285 // sense // 5UTR // 1 /// ENST00000369286 // sense // 5UTR // 1 /// ENST00000369287 // sense // 5UTR // 1 /// OTTHUMT00000050451 // sense // 5UTR // 1 /// OTTHUMT00000050452 // sense // 5UTR // 1 /// OTTHUMT00000050455 // sense // 5UTR // 1	---	miRNA-4_0	3-Dec-13	miRBase
20526878	0.0587292	95.3199	1.0413	20526878	2.50171	1.71004	2.38915	1.57453	2.84266	2.02258	20526878	MIMAT0028232_st	MIMAT0028232	hsa-miR-7161-5p	miRNA	Homo sapiens	chr6:159030739-159030761 (+)	23	UAAAGACUGUAGAGGCAACUGGU	ENST00000367090 // sense // intron // 10 /// ENST00000403590 // antisense // exon // 2 /// OTTHUMT00000042872 // antisense // exon // 2 /// OTTHUMT00000042873 // sense // intron // 10	---	miRNA-4_0	3-Dec-13	miRBase
20534082	0.0850586	95.3199	1.0425	20534082	1.23946	1.03186	1.06692	1.19038	0.850005	1.19038	20534082	ENSG00000252981_st	ENSG00000252981	ENSG00000252981	snoRNA	Homo sapiens	chr2:170672789-170672888 (+)	100	AAGACTATACTTTCAGGGATCATTTCTATAGTTCGTTACTAGAGAAGTTTCTCCGAAAGTGTAGAGCACTGTATCATGAAAATGGCCATACTACCCAAGG	---	---	miRNA-4_0	3-Dec-13	Ensembl
20538169	0.0304679	95.3199	1.0428	20538169	23.7012	4.53758	23.0285	5.34633	27.7656	14.7127	20538169	U36B_s_st	U36B	U36B	CDBox	Homo sapiens	chr9:136216949-136217019 (+)	71	GTTGCAGTGATGTAAAATTTCTTGGCCTGAAATTACTGTGAAGAGTAAAACCGAGCTTTTTAACACTGAGT	---	---	miRNA-4_0	3-Dec-13	snoRNABase
20534176	0.0304679	95.3199	1.0428	20534176	23.7012	4.53758	23.0285	5.34633	27.7656	14.7127	20534176	ENSG00000265941_s_st	ENSG00000265941	ENSG00000265941	snoRNA	Homo sapiens	chrHG79_PATCH:136225630-136225703 (+)	74	TTGCAGTGATGTAAAATTTCTTGGCCTGAAATTACTGTGAAGAGTAAAACCGAGCTTTTTAACACTGAGTCAGC	---	---	miRNA-4_0	3-Dec-13	Ensembl
20500782	0.0383124	95.3199	1.043	20500782	167.421	478.863	118.529	117.236	165.934	430.582	20500782	MIMAT0000451_st	MIMAT0000451	hsa-miR-150-5p	miRNA	Homo sapiens	chr19:50004089-50004110 (-)	22	UCUCCCAACCCUUGUACCAGUG	ENST00000602157 // antisense // 3UTR // 1	---	miRNA-4_0	3-Dec-13	miRBase
20533536	0.0677143	95.3199	1.0436	20533536	0.809037	1.35734	1.11255	1.12063	0.856019	1.12063	20533536	ENSG00000238811_st	ENSG00000238811	ENSG00000238811	snoRNA	Homo sapiens	chrX:112244247-112244356 (-)	110	ATCCTTTTGTGGTTCATGAGTGCGATGATTGGTTTTTCACACATATATGTGAGATGTGCCTCCCTCAAACCTTGTTAGGAGTAGAAGGTAGGCACATTACCTATCTGACG	---	---	miRNA-4_0	3-Dec-13	Ensembl
20534275	0.0612901	95.3199	1.044	20534275	2.48676	1.70849	1.39654	1.437	1.58466	2.2897	20534275	HBII-52-32_x_st	HBII-52-32	HBII-52-32	CDBox	Homo sapiens	chr15:25474114-25474195 (+)	82	GGGTCAATGATGAGAACCTGATATTGCCCTGAAGAGAGATGATGACTTAAAAATCATGTTCAATAGGATTACGCTGAGGCCT	---	---	miRNA-4_0	3-Dec-13	snoRNABase
20532826	0.0523066	95.3199	1.0441	20532826	2.0025	0.845857	1.53298	1.10266	1.86571	1.10876	20532826	ENSG00000200999_st	ENSG00000200999	ENSG00000200999	snoRNA	Homo sapiens	chr4:26703931-26704010 (+)	80	TTGATCTACCTCTGATGAAACCTGTGTTGGTGGGGACATCTGAGAGTGTTGATGAATGCCAGTGACTCTGATAGAAAAAA	---	---	miRNA-4_0	3-Dec-13	Ensembl
20525467	0.0469689	95.3199	1.0447	20525467	7.97191	2.6805	4.99928	5.1348	7.31586	2.49435	20525467	MIMAT0027406_st	MIMAT0027406	hsa-miR-6753-5p	miRNA	Homo sapiens	chr11:67812261-67812282 (+)	22	CACCAGGGCAGAGCAGGGCUGA	ENST00000265686 // sense // intron // 9 /// ENST00000525724 // sense // intron // 2 /// ENST00000528981 // sense // intron // 1 /// ENST00000529364 // sense // intron // 4 /// ENST00000532635 // sense // intron // 4 /// ENST00000533005 // sense // intron // 1 /// OTTHUMT00000394305 // sense // intron // 9 /// OTTHUMT00000394310 // sense // intron // 2 /// OTTHUMT00000394311 // sense // intron // …	---	miRNA-4_0	3-Dec-13	miRBase
20519647	0.0576598	95.3199	1.0447	20519647	1.31362	2.60511	2.38309	2.53325	1.96868	1.43436	20519647	MIMAT0019924_st	MIMAT0019924	hsa-miR-4770	miRNA	Homo sapiens	chrX:6301948-6301965 (-)	18	UGAGAUGACACUGUAGCU	---	---	miRNA-4_0	3-Dec-13	miRBase
20519636	0.0856175	95.3199	1.0454	20519636	352.03	517.434	255.07	391.863	535.37	193.859	20519636	MIMAT0019913_st	MIMAT0019913	hsa-miR-4763-3p	miRNA	Homo sapiens	chr22:46509504-46509527 (+)	24	AGGCAGGGGCUGGUGCUGGGCGGG	ENST00000360737 // sense // exon // 5 /// OTTHUMT00000316781 // sense // exon // 5	hsa-let-7a-3 // chr22:46508629-46508702 (+) /// hsa-let-7b // chr22:46509566-46509648 (+) /// hsa-mir-4763 // chr22:46509446-46509537 (+)	miRNA-4_0	3-Dec-13	miRBase
20534306	0.0643716	95.3199	1.0458	20534306	1.86614	1.4649	1.18696	1.24849	1.11526	2.0372	20534306	HBII-85-14_x_st	HBII-85-14	HBII-85-14	CDBox	Homo sapiens	chr15:25325288-25325381 (+)	94	TGGATCGATGATGACTTCCATATATACATTCCTTGGAAAGCTGAACAAAATGAGTGAAAACTCTATACCGTCATTCTCGTCGAACTGAGGTCCA	---	---	miRNA-4_0	3-Dec-13	snoRNABase
20534252	0.0469597	95.3199	1.0462	20534252	5.82972	1.5853	2.09516	1.83359	2.99848	3.0755	20534252	HBII-438B_s_st	HBII-438B	HBII-438B	CDBox	Homo sapiens	chr15:25523490-25523556 (+)	67	GGATCGATGATGAGAATAATTGTCTGAGGATGCTGAGGGACTCATTCCAGATGTCAATCTGAGGTCC	---	---	miRNA-4_0	3-Dec-13	snoRNABase
20534251	0.0469597	95.3199	1.0462	20534251	5.82972	1.5853	2.09516	1.83359	2.99848	3.0755	20534251	HBII-438A_s_st	HBII-438A	HBII-438A	CDBox	Homo sapiens	chr15:25287121-25287187 (+)	67	GGATCGATGATGAGAATAATTGTCTGAGGATGCTGAGGGACTCATTCCAGATGTCAATCTGAGGTCC	---	---	miRNA-4_0	3-Dec-13	snoRNABase
20534235	0.0475809	95.3199	1.0478	20534235	201.732	78.0611	193.618	84.3456	227.919	137.875	20534235	HBII-251_st	HBII-251	HBII-251	CDBox	Homo sapiens	chr1:31441010-31441084 (-)	75	GACTGGCAAGGATGATACACACTTGCCCTCACTTAGACTATAGTTCACTGATGAGAGCATTGTTCTGAGCCAGTC	---	---	miRNA-4_0	3-Dec-13	snoRNABase
20519702	0.0661315	95.3199	1.0487	20519702	2.07697	1.70232	2.95883	2.24912	2.61219	1.54384	20519702	MIMAT0019979_st	MIMAT0019979	hsa-miR-4800-3p	miRNA	Homo sapiens	chr4:2251818-2251836 (-)	19	CAUCCGUCCGUCUGUCCAC	ENST00000337190 // sense // 3UTR // 6 /// ENST00000513372 // sense // exon // 3 /// OTTHUMT00000206519 // sense // 3UTR // 6 /// OTTHUMT00000357529 // sense // exon // 3	---	miRNA-4_0	3-Dec-13	miRBase
20506801	0.0781028	95.3199	1.0495	20506801	136.141	201.065	87.4932	199.939	160.834	64.4214	20506801	MIMAT0005871_st	MIMAT0005871	hsa-miR-1207-5p	miRNA	Homo sapiens	chr8:129061405-129061425 (+)	21	UGGCAGGGAGGCUGGGAGGGG	ENST00000512617 // sense // intron // 2 /// ENST00000513868 // sense // intron // 4 /// ENST00000521600 // sense // intron // 2 /// ENST00000522875 // sense // intron // 5 /// ENST00000523190 // sense // intron // 2 /// OTTHUMT00000380704 // sense // intron // 4 /// OTTHUMT00000380708 // sense // intron // 2 /// OTTHUMT00000380709 // sense // intron // 2 /// OTTHUMT00000380710 // sense // intron …	---	miRNA-4_0	3-Dec-13	miRBase
20506868	0.0758753	95.3199	1.0497	20506868	1.53745	1.19176	1.85897	1.53747	1.66876	1.14787	20506868	MIMAT0005925_st	MIMAT0005925	hsa-miR-1272	miRNA	Homo sapiens	chr15:65054670-65054695 (-)	26	GAUGAUGAUGGCAGCAAAUUCUGAAA	ENST00000300069 // sense // intron // 1 /// OTTHUMT00000418466 // sense // intron // 1	---	miRNA-4_0	3-Dec-13	miRBase
20532639	0.040602	95.3199	1.0513	20532639	8.52375	5.30065	8.8	2.8451	26.021	4.62202	20532639	ACA26_st	ACA26	ACA26	scaRna	Homo sapiens	chr1:155895749-155895877 (-)	129	ACTGGAGGACTAAGAAGGCTGAGTCTGATGAAGTAAGACTTTGCTGATACATTCCTCCTAGAAAAAAGGGTTGGAGAGAGCAGCCTTCACTGAAGAGTATCACAGGGCTGACTGTACTACCCAACACTC	---	---	miRNA-4_0	3-Dec-13	snoRNABase
20519525	0.0792635	95.3199	1.0517	20519525	251.765	380.898	262.841	338.367	401.125	159.631	20519525	MIMAT0019807_st	MIMAT0019807	hsa-miR-4707-5p	miRNA	Homo sapiens	chr14:23426207-23426229 (-)	23	GCCCCGGCGCGGGCGGGUUCUGG	ENST00000206474 // sense // 5UTR // 1 /// ENST00000342454 // sense // 5UTR // 1 /// ENST00000347758 // sense // 5UTR // 1 /// ENST00000397409 // sense // 5UTR // 1 /// ENST00000490506 // sense // 5UTR // 1 /// ENST00000541587 // sense // 5UTR // 1 /// ENST00000553794 // sense // exon // 1 /// ENST00000554349 // sense // exon // 1 /// ENST00000554406 // sense // 5UTR // 1 /// ENST00000554516 // se…	---	miRNA-4_0	3-Dec-13	miRBase
20532649	0.100461	95.3199	1.0527	20532649	1.13697	1.54022	1.08733	1.17746	1.17746	1.17746	20532649	ACA30_st	ACA30	ACA30	HAcaBox	Homo sapiens	chr16:30721858-30721986 (+)	129	CTGGCACTTTCACAGTTCCTTCCCCAGGCAGTGGGGCCAGGATTTGGTAGCTGGTGCTGAGAGAAAACCCTTGATTGTATTCTTGCCCTGGGATTATACCAGTGGCAACTGTCACTCAATGGGACAGTG	---	---	miRNA-4_0	3-Dec-13	snoRNABase
20517729	0.101784	95.3199	1.0538	20517729	278.251	307.656	145.227	261.671	240.965	168.484	20517729	MIMAT0016900_st	MIMAT0016900	hsa-miR-4270	miRNA	Homo sapiens	chr3:15537786-15537805 (-)	20	UCAGGGAGUCAGGGGAGGGC	ENST00000383781 // sense // intron // 1 /// ENST00000383785 // sense // intron // 1 /// ENST00000383786 // sense // intron // 1 /// ENST00000383787 // sense // intron // 1 /// ENST00000383788 // sense // intron // 1 /// ENST00000435459 // sense // intron // 1 /// ENST00000603808 // sense // intron // 1 /// ENST00000605797 // sense // intron // 1 /// OTTHUMT00000343575 // sense // intron // 1 /// …	---	miRNA-4_0	3-Dec-13	miRBase
20517684	0.105433	95.3199	1.0558	20517684	1.00622	1.14685	0.940076	0.917859	0.912265	1.10096	20517684	MIMAT0016856_st	MIMAT0016856	hsa-miR-4303	miRNA	Homo sapiens	chr12:98389200-98389216 (-)	17	UUCUGAGCUGAGGACAG	---	---	miRNA-4_0	3-Dec-13	miRBase
20534229	0.0817071	95.3199	1.0566	20534229	215.209	88.2173	294.775	151.703	143.83	217.445	20534229	HBII-202_st	HBII-202	HBII-202	CDBox	Homo sapiens	chr16:89627838-89627909 (+)	72	CGCGTGATGACATTCTCCGGAATCGCTGTACGGCCTTGATGAAAGCACATTTGAACCCTTTTCCATCTGATT	---	---	miRNA-4_0	3-Dec-13	snoRNABase
20533018	0.111996	95.3199	1.0567	20533018	1.20695	1.25915	1.20114	1.20695	0.997196	1.28534	20533018	ENSG00000207503_st	ENSG00000207503	ENSG00000207503	snoRNA	Homo sapiens	chr21:42911133-42911253 (+)	121	TGGTTGTTACCAAGGCATTTAGCATGCAATTTCTCATTTGCTGTGGACACGACGAGAAGAGAATTCCTCACTCGGTTTTCTGTCTGCCACCTTGCTAGCGATCAGCCCACTGGGAACATTT	---	---	miRNA-4_0	3-Dec-13	Ensembl
20538225	0.0687565	95.3199	1.0569	20538225	5.55209	1.9914	3.81338	2.38403	3.23683	4.62756	20538225	U69_st	U69	U69	HAcaBox	Homo sapiens	chrX:118921316-118921447 (-)	132	AAAGCAGGTTGCAATTACAGTGCTTCATTTTGTGGAAGTACTGCCATTATCCTGCTGAAAGAAAAGCCGTGTTAATCATTTTTGATTTTGCCTTTATGAGGGTAAAATCATGACAGATTGACATGGACAATT	---	---	miRNA-4_0	3-Dec-13	snoRNABase
20501209	0.0797603	95.3199	1.057	20501209	2.92385	4.97662	2.05843	1.72938	4.38322	3.34564	20501209	MIMAT0009199_st	MIMAT0009199	hsa-miR-365a-5p	miRNA	Homo sapiens	chr16:14403157-14403179 (+)	23	AGGGACUUUUGGGGGCAGAUGUG	ENST00000570945 // sense // intron // 1 /// ENST00000571639 // sense // intron // 1 /// OTTHUMT00000436878 // sense // intron // 1 /// OTTHUMT00000436879 // sense // intron // 1	hsa-mir-365a // chr16:14403142-14403228 (+) /// hsa-mir-193b // chr16:14397824-14397906 (+)	miRNA-4_0	3-Dec-13	miRBase
20532592	0.10201	95.3199	1.0573	20532592	2.49371	2.60785	2.48771	2.51181	3.05519	1.7834	20532592	14qII-20_x_st	14qII-20	14qII-20	CDBox	Homo sapiens	chr14:101447341-101447411 (+)	71	TGGATCGATGATGACTACTGGTGGCGTATGAGTCATCTACAGTGAATACGTCTCTGGAACTCTGAGGTCTG	---	---	miRNA-4_0	3-Dec-13	snoRNABase
20504326	0.094616	95.3199	1.0582	20504326	1.09792	1.33096	2.48103	1.47056	1.23416	1.686	20504326	MIMAT0003258_st	MIMAT0003258	hsa-miR-590-5p	miRNA	Homo sapiens	chr7:73605543-73605564 (+)	22	GAGCUUAUUCAUAAAAGUGCAG	ENST00000265753 // sense // intron // 5 /// ENST00000353999 // sense // intron // 4 /// ENST00000495187 // sense // intron // 5 /// OTTHUMT00000252375 // sense // intron // 5 /// OTTHUMT00000252376 // sense // intron // 4 /// OTTHUMT00000348467 // sense // intron // 5	---	miRNA-4_0	3-Dec-13	miRBase
20524050	0.123466	95.3199	1.0596	20524050	1.11353	0.934685	1.2516	1.05081	0.991625	1.05081	20524050	MIMAT0024613_st	MIMAT0024613	hsa-miR-6129	miRNA	Homo sapiens	chr17:47365778-47365796 (-)	19	UGAGGGAGUUGGGUGUAUA	---	---	miRNA-4_0	3-Dec-13	miRBase
20519409	0.0742279	95.3199	1.0599	20519409	31.985	24.4648	40.6148	29.8142	45.0511	19.8708	20519409	MIMAT0019691_st	MIMAT0019691	hsa-miR-4634	miRNA	Homo sapiens	chr5:174178746-174178764 (+)	19	CGGCGCGACCGGCCCGGGG	ENST00000502684 // sense // intron // 1 /// OTTHUMT00000371782 // sense // intron // 1	---	miRNA-4_0	3-Dec-13	miRBase
20538115	0.0744395	95.3199	1.0601	20538115	2.52018	1.28583	2.49248	1.34103	2.50866	2.01512	20538115	SNORD125_s_st	SNORD125	SNORD125	CDBox	Homo sapiens	chr22:29729152-29729247 (-)	96	ACCCCTGGCAGCCCCTCCTGATGATTCTTCTTCCTGAGCACGCTCATGATGAGCAAACTGAGCCTCTAAGAAGTTGACTGAAGGGGCTGCTTCCCC	---	---	miRNA-4_0	3-Dec-13	snoRNABase
20503811	0.0451038	95.3199	1.062	20503811	44.724	3.36495	9.19446	9.09769	17.0807	7.43468	20503811	MIMAT0002821_st	MIMAT0002821	hsa-miR-181d-5p	miRNA	Homo sapiens	chr19:13985724-13985746 (+)	23	AACAUUCAUUGUUGUCGGUGGGU	ENST00000591161 // sense // intron // 1 /// ENST00000591727 // sense // intron // 1 /// OTTHUMT00000457943 // sense // intron // 1 /// OTTHUMT00000457944 // sense // intron // 1	hsa-mir-181c // chr19:13985513-13985622 (+) /// hsa-mir-181d // chr19:13985689-13985825 (+)	miRNA-4_0	3-Dec-13	miRBase
20525565	0.123076	95.3199	1.0628	20525565	41.1839	38.0058	16.1306	32.4552	41.1839	15.7336	20525565	MIMAT0027504_st	MIMAT0027504	hsa-miR-6802-5p	miRNA	Homo sapiens	chr19:55751320-55751339 (-)	20	CUAGGUGGGGGGCUUGAAGC	ENST00000412770 // sense // intron // 12 /// ENST00000587283 // sense // intron // 11 /// OTTHUMT00000452663 // sense // intron // 12 /// OTTHUMT00000452664 // sense // intron // 11	hsa-mir-6802 // chr19:55751280-55751344 (-) /// hsa-mir-6803 // chr19:55756554-55756618 (-) /// hsa-mir-6804 // chr19:55742253-55742320 (-)	miRNA-4_0	3-Dec-13	miRBase
20534147	0.0888815	95.3199	1.0648	20534147	1.69826	0.996327	1.34403	1.03429	1.68769	1.07898	20534147	ENSG00000264346_x_st	ENSG00000264346	ENSG00000264346	snoRNA	Homo sapiens	chr22:20113925-20114049 (+)	125	GCAGACTCACTCTGCATCTGACTATACTTCCAGGCGGGTGCTTTTTCTGTCTGCCAGATAAACATTCCAGGGTGCTGTGGCCGCCTCACGTATCCAGAGTGATGCAGCTCCCTGGGGACACAGGT	---	---	miRNA-4_0	3-Dec-13	Ensembl
20525511	0.108759	95.3199	1.0656	20525511	135.755	164.332	85.1223	181.768	119.749	72.099	20525511	MIMAT0027450_st	MIMAT0027450	hsa-miR-6775-5p	miRNA	Homo sapiens	chr16:87868237-87868261 (-)	25	UCGGGGCAUGGGGGAGGGAGGCUGG	ENST00000261622 // sense // intron // 8 /// ENST00000563489 // sense // intron // 1 /// ENST00000565644 // sense // intron // 8 /// OTTHUMT00000269110 // sense // intron // 8 /// OTTHUMT00000431869 // sense // intron // 8 /// OTTHUMT00000431894 // sense // intron // 1	---	miRNA-4_0	3-Dec-13	miRBase
20538122	0.110677	95.3199	1.0672	20538122	10.8882	8.01603	8.40755	9.76294	10.5737	5.84892	20538122	U103_s_st	U103	U103	CDBox	Homo sapiens	chr1:31408533-31408623 (-)	91	TTGTCTGGCAATGATGACCCACTTGCCCTCACTGAGAACAAAGTTCGGTAATGAGAATCTTTGTTAATGGACTCAAGTTCTGAGCCAGACA	---	---	miRNA-4_0	3-Dec-13	snoRNABase
20538121	0.110677	95.3199	1.0672	20538121	10.8882	8.01603	8.40755	9.76294	10.5737	5.84892	20538121	U103B_s_st	U103B	U103B	CDBox	Homo sapiens	chr1:31421962-31422052 (-)	91	TTGTCTGGCAATGATGACCCACTTGCCCTCACTGAGAACAAAGTTCGGTAATGAGAATCTTTGTTAATGGACTCAAGTTCTGAGCCAGACA	---	---	miRNA-4_0	3-Dec-13	snoRNABase
20533176	0.126713	95.3199	1.0673	20533176	2.33153	1.9914	1.83359	2.66157	1.53773	1.71073	20533176	ENSG00000221750_st	ENSG00000221750	ENSG00000221750	snoRNA	Homo sapiens	chrX:54953738-54953866 (+)	129	GGGGTGCGCTCAGAGCAGAGGGCCTTAAGAATGGCTCCTCTGTTTACAACACACCCAACAGGAATCTGGGCTTACTCCTCACAGGTGGCATGATACTTTGGCCTTCCTGTGACATCATGCCCTATACAT	---	---	miRNA-4_0	3-Dec-13	Ensembl
20525677	0.118878	95.3199	1.0684	20525677	194.05	221.756	173.405	240.17	203.134	125.4	20525677	MIMAT0027616_st	MIMAT0027616	hsa-miR-6858-5p	miRNA	Homo sapiens	chrX:153678668-153678689 (+)	22	GUGAGGAGGGGCUGGCAGGGAC	ENST00000393600 // sense // intron // 12 /// ENST00000464419 // sense // intron // 11 /// OTTHUMT00000081643 // sense // intron // 12 /// OTTHUMT00000081647 // sense // intron // 11	---	miRNA-4_0	3-Dec-13	miRBase
20532880	0.122676	95.3199	1.0688	20532880	1.30993	1.28099	1.18696	0.925314	1.38788	1.27046	20532880	ENSG00000201710_st	ENSG00000201710	ENSG00000201710	snoRNA	Homo sapiens	chr14:101446329-101446403 (+)	75	TAGAACAACGATAACAAATAGTAGTGCAGGAGTCATAAACTATGAGTAATATGTGTGTGGAACTCTGAGCATCAA	---	---	miRNA-4_0	3-Dec-13	Ensembl
20506872	0.11696	95.3199	1.0694	20506872	26.6566	39.8627	19.9027	26.3071	27.0136	24.3321	20506872	MIMAT0005929_st	MIMAT0005929	hsa-miR-1275	miRNA	Homo sapiens	chr6:33967795-33967811 (-)	17	GUGGGGGAGAGGCUGUC	---	---	miRNA-4_0	3-Dec-13	miRBase
20504302	0.117409	95.3199	1.0701	20504302	0.868547	1.46483	0.868547	0.868547	0.981133	1.05811	20504302	MIMAT0003242_st	MIMAT0003242	hsa-miR-577	miRNA	Homo sapiens	chr4:115577930-115577950 (+)	21	UAGAUAAAAUAUUGGUACCUG	ENST00000310836 // sense // intron // 2 /// ENST00000394511 // sense // intron // 1 /// OTTHUMT00000256426 // sense // intron // 2 /// OTTHUMT00000363751 // sense // intron // 1	---	miRNA-4_0	3-Dec-13	miRBase
20500766	0.0681554	95.3199	1.0714	20500766	10.6156	3.85377	4.40907	3.53646	10.6156	3.90679	20500766	MIMAT0004602_st	MIMAT0004602	hsa-miR-125a-3p	miRNA	Homo sapiens	chr19:52196559-52196580 (+)	22	ACAGGUGAGGUUCUUGGGAGCC	ENST00000602324 // antisense // exon // 1 /// OTTHUMT00000467329 // antisense // exon // 1	hsa-let-7e // chr19:52196039-52196117 (+) /// hsa-mir-125a // chr19:52196507-52196592 (+) /// hsa-mir-99b // chr19:52195865-52195934 (+)	miRNA-4_0	3-Dec-13	miRBase
20504289	0.104265	95.3199	1.0724	20504289	7.30328	3.0743	2.57529	4.07115	3.23846	3.55617	20504289	MIMAT0004794_st	MIMAT0004794	hsa-miR-551b-5p	miRNA	Homo sapiens	chr3:168269663-168269684 (+)	22	GAAAUCAAGCGUGGGUGAGACC	ENST00000431685 // sense // intron // 4 /// ENST00000506760 // sense // intron // 1 /// OTTHUMT00000336751 // sense // intron // 4 /// OTTHUMT00000351387 // sense // intron // 1	---	miRNA-4_0	3-Dec-13	miRBase
20525567	0.116428	95.3199	1.0727	20525567	468.238	543.147	380.461	594.038	542.98	243.052	20525567	MIMAT0027506_st	MIMAT0027506	hsa-miR-6803-5p	miRNA	Homo sapiens	chr19:55756592-55756613 (-)	22	CUGGGGGUGGGGGGCUGGGCGU	ENST00000412770 // sense // intron // 4 /// ENST00000587283 // sense // intron // 3 /// OTTHUMT00000452663 // sense // intron // 4 /// OTTHUMT00000452664 // sense // intron // 3	hsa-mir-6802 // chr19:55751280-55751344 (-) /// hsa-mir-6803 // chr19:55756554-55756618 (-)	miRNA-4_0	3-Dec-13	miRBase
20529799	0.148367	95.2536	1.0734	20529799	54.4361	51.196	23.2253	49.8627	54.8021	19.1547	20529799	MIMAT0031016_st	MIMAT0031016	hsa-miR-8089	miRNA	Homo sapiens	chr5:180470413-180470436 (-)	24	CCUGGGGACAGGGGAUUGGGGCAG	ENST00000327705 // antisense // intron // 1 /// ENST00000376841 // antisense // intron // 1 /// ENST00000376842 // antisense // intron // 1 /// ENST00000491209 // antisense // intron // 1 /// ENST00000513424 // antisense // intron // 1 /// ENST00000515271 // antisense // intron // 1 /// OTTHUMT00000157342 // antisense // intron // 1 /// OTTHUMT00000157343 // antisense // intron // 1 /// OTTHUMT00…	---	miRNA-4_0	3-Dec-13	miRBase
20519553	0.135402	95.2536	1.0738	20519553	0.829051	1.04861	1.18696	0.980257	0.922033	0.922033	20519553	MIMAT0019834_st	MIMAT0019834	hsa-miR-4720-3p	miRNA	Homo sapiens	chr16:81418668-81418688 (+)	21	UGCUUAAGUUGUACCAAGUAU	ENST00000568107 // sense // exon // 1 /// OTTHUMT00000431707 // sense // exon // 1	---	miRNA-4_0	3-Dec-13	miRBase
20534169	0.11185	95.3199	1.0739	20534169	43.4412	68.8597	152.103	52.9637	78.3832	88.4949	20534169	ENSG00000265707_s_st	ENSG00000265707	ENSG00000265707	snoRNA	Homo sapiens	chrHSCHR6_MHC_DBB:31787042-31787108 (+)	67	GGGAATGATGATTTCACAGACTAGAGTCTCCGATGCTGGTCATGATGTCAAAACTAAGTTCTGACTC	---	---	miRNA-4_0	3-Dec-13	Ensembl
20538201	0.11185	95.3199	1.0739	20538201	43.4412	68.8597	152.103	52.9637	78.3832	88.4949	20538201	U52_s_st	U52	U52	CDBox	Homo sapiens	chr6:31804853-31804916 (+)	64	GGGAATGATGATTTCACAGACTAGAGTCTCCGATGCTGGTCATGATGTCAAAACTAAGTTCTGA	---	---	miRNA-4_0	3-Dec-13	snoRNABase
20534130	0.11185	95.3199	1.0739	20534130	43.4412	68.8597	152.103	52.9637	78.3832	88.4949	20534130	ENSG00000263362_s_st	ENSG00000263362	ENSG00000263362	snoRNA	Homo sapiens	chrHSCHR6_MHC_COX:31792223-31792289 (+)	67	GGGAATGATGATTTCACAGACTAGAGTCTCCGATGCTGGTCATGATGTCAAAACTAAGTTCTGACTC	---	---	miRNA-4_0	3-Dec-13	Ensembl
20534157	0.11185	95.3199	1.0739	20534157	43.4412	68.8597	152.103	52.9637	78.3832	88.4949	20534157	ENSG00000265156_s_st	ENSG00000265156	ENSG00000265156	snoRNA	Homo sapiens	chrHSCHR6_MHC_QBL:31795112-31795178 (+)	67	GGGAATGATGATTTCACAGACTAGAGTCTCCGATGCTGGTCATGATGTCAAAACTAAGTTCTGACTC	---	---	miRNA-4_0	3-Dec-13	Ensembl
20534181	0.11185	95.3199	1.0739	20534181	43.4412	68.8597	152.103	52.9637	78.3832	88.4949	20534181	ENSG00000266300_s_st	ENSG00000266300	ENSG00000266300	snoRNA	Homo sapiens	chrHSCHR6_MHC_APD:31816211-31816277 (+)	67	GGGAATGATGATTTCACAGACTAGAGTCTCCGATGCTGGTCATGATGTCAAAACTAAGTTCTGACTC	---	---	miRNA-4_0	3-Dec-13	Ensembl
20534333	0.128297	95.3199	1.0788	20534333	1.55003	1.09443	1.83359	1.38159	1.43468	1.2499	20534333	HBII-95B_st	HBII-95B	HBII-95B	CDBox	Homo sapiens	chr2:203156055-203156144 (+)	90	TGATGGCAATGATGATTTTTACACTTATTGTTGTTCACCTGATAACATAAATATGAGGGTGTTCAGTCACTACCTCATCTGATGCCATCA	---	---	miRNA-4_0	3-Dec-13	snoRNABase
20532873	0.177643	95.2536	1.08	20532873	8.3634	8.50812	7.1939	7.54468	8.39524	6.41503	20532873	ENSG00000201619_st	ENSG00000201619	ENSG00000201619	snoRNA	Homo sapiens	chr1:179170622-179170762 (+)	141	ATCCAAGGTGATTCCCTCTCCAAGGGGAACATCCAGTGCCCCTCTCAGGAAAGTAGCAACCTGGAACAGAATCTGGCATGCCTAAGGCATTTGGGGAACAGGGCTGGTTATTTCCTCTGCCTTCCTTGGCTGCCTACATGG	---	---	miRNA-4_0	3-Dec-13	Ensembl
20534274	0.121743	95.3199	1.08	20534274	2.82801	1.7353	1.18696	1.6714	1.83592	1.50701	20534274	HBII-52-31_x_st	HBII-52-31	HBII-52-31	CDBox	Homo sapiens	chr15:25472256-25472337 (+)	82	GGGTCAGTGATGAGAACCTTATATTGTCCTGAAGAAAGGTGATGACTTAAAAATCATGCTCAATAGGATTACACTGAGGCCC	---	---	miRNA-4_0	3-Dec-13	snoRNABase
20501214	0.144062	95.2536	1.0812	20501214	1.13007	1.32851	1.31236	0.975095	1.00473	1.59109	20501214	MIMAT0022834_st	MIMAT0022834	hsa-miR-365b-3p	miRNA	Homo sapiens	chr17:29902497-29902518 (+)	22	UAAUGCCCCUAAAAAUCCUUAU	ENST00000412403 // sense // 3UTR // 3 /// OTTHUMT00000256194 // sense // 3UTR // 3	hsa-mir-365b // chr17:29902430-29902540 (+) /// hsa-mir-4725 // chr17:29902288-29902377 (+)	miRNA-4_0	3-Dec-13	miRBase
20501210	0.144062	95.2536	1.0812	20501210	1.13007	1.32851	1.31236	0.975095	1.00473	1.59109	20501210	MIMAT0000710_st	MIMAT0000710	hsa-miR-365a-3p	miRNA	Homo sapiens	chr16:14403197-14403218 (+)	22	UAAUGCCCCUAAAAAUCCUUAU	ENST00000570945 // sense // intron // 1 /// ENST00000571639 // sense // intron // 1 /// OTTHUMT00000436878 // sense // intron // 1 /// OTTHUMT00000436879 // sense // intron // 1	hsa-mir-365a // chr16:14403142-14403228 (+) /// hsa-mir-193b // chr16:14397824-14397906 (+)	miRNA-4_0	3-Dec-13	miRBase
20538203	0.164206	95.2536	1.0815	20538203	21.4065	9.29397	15.7367	22.3815	7.48915	14.7672	20538203	U54_st	U54	U54	CDBox	Homo sapiens	chr8:56986398-56986460 (-)	63	TGGCGATGAGGAGGTACCTATTGTGTTGAGTAACGGTGATAATTTTATACGCTATTCTGAGCC	---	---	miRNA-4_0	3-Dec-13	snoRNABase
20538241	0.141422	95.2536	1.0816	20538241	2.28539	2.21387	3.05556	2.84671	1.87941	2.28343	20538241	U71d_st	U71d	U71d	HAcaBox	Homo sapiens	chr20:37062505-37062642 (-)	138	CACCTGTATTCGAAAGTGATCGTGGGCTGCCTGTGCCCTGGTCATTGATAGTGCAGGGAAAGAAATCGCGGAAAGTGCTTCCCCGTGTTTGGAGGGTCCGCTCCTGTCCCTTTCAAACTCTGGAGCTTTCTCACACCT	---	---	miRNA-4_0	3-Dec-13	snoRNABase
20504187	0.0861663	95.3199	1.0817	20504187	365.493	218.696	212.387	254.363	99.8039	528.394	20504187	MIMAT0004784_st	MIMAT0004784	hsa-miR-455-3p	miRNA	Homo sapiens	chr9:116971767-116971787 (+)	21	GCAGUCCAUGGGCAUAUACAC	ENST00000356083 // sense // intron // 10 /// ENST00000451716 // sense // intron // 5 /// ENST00000494090 // sense // intron // 7 /// OTTHUMT00000053763 // sense // intron // 10 /// OTTHUMT00000053764 // sense // intron // 7 /// OTTHUMT00000053766 // sense // intron // 5	---	miRNA-4_0	3-Dec-13	miRBase
20533360	0.147135	95.2536	1.0823	20533360	0.721577	1.20147	1.09889	0.867275	1.03622	0.836069	20533360	ENSG00000238549_st	ENSG00000238549	ENSG00000238549	snoRNA	Homo sapiens	chr20:34304393-34304492 (+)	100	AAATTTTAGGAGTACCTAAGTGTGATGATTTGGTTTTCACATTCATGTGTGAGCTGTGCCTGCCTTTTGTTACAAGGGCATATTACCCTTTGTTGTGAAA	---	---	miRNA-4_0	3-Dec-13	Ensembl
20534214	0.11269	95.3199	1.0826	20534214	1.18696	1.20595	2.47663	0.95345	1.9914	1.47133	20534214	HBI-61_st	HBI-61	HBI-61	HAcaBox	Homo sapiens	chr3:186504464-186504641 (+)	178	ACCTTCTTGTATAAGCACTGTGCTAAAATTGCAGACACTAGGACCATGTCTTGGTTTTTGCAATAATGCTAGCAGAGTACACACAAGAAGAAAAGTAACAGCACTAGATTGTAAAGACTGGGGTGGACCTCTTTCTTAATGTCCAATGTCCTTTGTCTTAAGATTTGGTGCAATATCT	---	---	miRNA-4_0	3-Dec-13	snoRNABase
20533230	0.180011	95.2536	1.0844	20533230	2.41293	1.92684	1.81895	2.01801	1.86423	1.76274	20533230	ENSG00000238341_x_st	ENSG00000238341	ENSG00000238341	snoRNA	Homo sapiens	chr2:122463543-122463633 (-)	91	AACTTAGTTTAGATCTTTTGAGTTTTCACATTCGTGTGAGATGTGCCTCCCTCAAACCTTGTTACTACCTTGGCACATTACATATCTGATG	---	---	miRNA-4_0	3-Dec-13	Ensembl
20518625	0.171817	95.2536	1.0846	20518625	30.5251	37.8062	13.0054	26.0816	40.1799	11.226	20518625	MIMAT0018352_st	MIMAT0018352	hsa-miR-3937	miRNA	Homo sapiens	chrX:39520530-39520552 (+)	23	ACAGGCGGCUGUAGCAAUGGGGG	---	---	miRNA-4_0	3-Dec-13	miRBase
20533114	0.173555	95.2536	1.0865	20533114	0.968941	0.982541	0.959642	0.946358	0.776818	0.968941	20533114	ENSG00000212558_x_st	ENSG00000212558	ENSG00000212558	snoRNA	Homo sapiens	chr2:10230332-10230446 (-)	115	GTGCCTAAGGTTAACACAGCGCCTTAAGAGGCTAACACAGAAGGGCAAAGTAAGTCTCCATAAAACCCAGAGAAGACTGTGAACCCCTCTCTGGATCCTGTCTGGAGTCACAGCT	---	---	miRNA-4_0	3-Dec-13	Ensembl
20538102	0.150557	95.2536	1.0871	20538102	1.25736	0.970775	2.33966	0.979476	1.21271	1.8715	20538102	SNORA36C_x_st	SNORA36C	SNORA36C	HAcaBox	Homo sapiens	chr2:69747175-69747303 (-)	129	CAAAGTGTTGAGTTCAGTCCAGGGCAGCTTCCCTGTTCTGTTAATTAAACTTTGGGACATTGAAATGGGCTAGGGGAGATGATTGGGTAGAAAGCATTATTTTATTCATTTGCCTCCCAGCCTACAAAA	---	---	miRNA-4_0	3-Dec-13	snoRNABase
20525623	0.14463	95.2536	1.0874	20525623	10.0826	8.41481	7.04477	11.7238	5.45785	7.26468	20525623	MIMAT0027562_st	MIMAT0027562	hsa-miR-6831-5p	miRNA	Homo sapiens	chr5:139943312-139943335 (-)	24	UAGGUAGAGUGUGAGGAGGAGGUC	ENST00000354402 // sense // intron // 2 /// ENST00000356738 // sense // intron // 2 /// ENST00000357560 // sense // intron // 2 /// ENST00000358580 // sense // intron // 2 /// ENST00000412920 // sense // intron // 2 /// ENST00000467078 // sense // intron // 2 /// ENST00000503850 // sense // intron // 2 /// ENST00000505617 // sense // intron // 2 /// ENST00000506165 // sense // exon // 2 /// ENST0…	---	miRNA-4_0	3-Dec-13	miRBase
20506774	0.0981654	95.3199	1.0883	20506774	246.196	317.363	280.402	474.969	322.81	110.863	20506774	MIMAT0005582_st	MIMAT0005582	hsa-miR-1228-5p	miRNA	Homo sapiens	chr12:57588287-57588307 (+)	21	GUGGGCGGGGGCAGGUGUGUG	ENST00000243077 // sense // intron // 49 /// OTTHUMT00000412772 // sense // intron // 49	---	miRNA-4_0	3-Dec-13	miRBase
20522537	0.130628	95.3199	1.0888	20522537	583.852	651.696	613.816	813.59	616.53	360.764	20522537	MIMAT0023252_st	MIMAT0023252	hsa-miR-5787	miRNA	Homo sapiens	chr3:50264870-50264889 (+)	20	GGGCUGGGGCGCGGGGAGGU	ENST00000422163 // sense // intron // 1 /// ENST00000446079 // sense // intron // 1 /// OTTHUMT00000346690 // sense // intron // 1 /// OTTHUMT00000346691 // sense // intron // 1	---	miRNA-4_0	3-Dec-13	miRBase
20533249	0.145841	95.2536	1.0893	20533249	1.66397	1.7923	1.81424	1.50371	1.204	2.31222	20533249	ENSG00000238368_x_st	ENSG00000238368	ENSG00000238368	snoRNA	Homo sapiens	chr2:120674894-120675000 (+)	107	ATCCTTTTGTGGTTCATAAGCATGATGATTAGATTTTCATGCTATTGGGTGAGATATGCCTTCCTCAGACTTTGTTACAGCATAGGCACATTACAACCTGTCTGATA	---	---	miRNA-4_0	3-Dec-13	Ensembl
20500171	0.0913887	95.3199	1.0905	20500171	1185.25	2334.24	974.195	1348.17	759.113	2030.6	20500171	MIMAT0000092_st	MIMAT0000092	hsa-miR-92a-3p	miRNA	Homo sapiens	chr13:92003615-92003636 (+) // chrX:133303574-133303595 (-)	22	UAUUGCACUUGUCCCGGCCUGU	---	hsa-mir-19b-2 // chrX:133303701-133303796 (-) /// hsa-mir-92a-2 // chrX:133303568-133303642 (-) /// hsa-mir-106a // chrX:133304228-133304308 (-) /// hsa-mir-363 // chrX:133303408-133303482 (-) /// hsa-mir-18b // chrX:133304071-133304141 (-) /// hsa-mir-20b // chrX:133303839-133303907 (-)	miRNA-4_0	3-Dec-13	miRBase
20503894	0.19104	95.2536	1.0907	20503894	1.41599	1.07555	1.07296	1.18999	0.976808	1.08336	20503894	MIMAT0002880_st	MIMAT0002880	hsa-miR-508-3p	miRNA	Homo sapiens	chrX:146318463-146318485 (-)	23	UGAUUGUAGCCUUUUGGAGUAGA	---	hsa-mir-506 // chrX:146312238-146312361 (-) /// hsa-mir-507 // chrX:146312502-146312595 (-) /// hsa-mir-508 // chrX:146318431-146318545 (-)	miRNA-4_0	3-Dec-13	miRBase
20518721	0.0808778	95.3199	1.0911	20518721	7.46537	3.24933	5.03449	1.90509	8.30358	5.94266	20518721	MIMAT0018444_st	MIMAT0018444	hsa-miR-642b-3p	miRNA	Homo sapiens	chr19:46178199-46178220 (-)	22	AGACACAUUUGGAGAGGGACCC	ENST00000263281 // antisense // intron // 7 /// ENST00000304207 // antisense // intron // 6 /// ENST00000385039 // antisense // exon // 1 /// ENST00000585889 // antisense // intron // 7 /// ENST00000588816 // antisense // intron // 2 /// ENST00000590918 // antisense // intron // 7 /// OTTHUMT00000459640 // antisense // intron // 7 /// OTTHUMT00000459641 // antisense // intron // 7 /// OTTHUMT0000…	hsa-mir-642a // chr19:46178186-46178282 (+) /// hsa-mir-642b // chr19:46178190-46178266 (-)	miRNA-4_0	3-Dec-13	miRBase
20525448	0.126745	95.3199	1.0911	20525448	253.073	244.491	265.128	319.696	288.041	137.132	20525448	MIMAT0027387_st	MIMAT0027387	hsa-miR-6743-5p	miRNA	Homo sapiens	chr11:209341-209362 (+)	22	AAGGGGCAGGGACGGGUGGCCC	ENST00000325207 // sense // intron // 2 /// ENST00000526104 // sense // intron // 2 /// ENST00000526982 // sense // intron // 2 /// ENST00000527468 // sense // intron // 1 /// ENST00000527696 // sense // 3UTR // 1 /// ENST00000528357 // sense // intron // 2 /// ENST00000530889 // sense // intron // 2 /// ENST00000532373 // sense // exon // 2 /// OTTHUMT00000239282 // sense // intron // 2 /// OTTH…	---	miRNA-4_0	3-Dec-13	miRBase
20528493	0.075738	95.3199	1.0915	20528493	475.197	439.201	1003.05	260.147	1779.03	347.829	20528493	MIMAT0029782_st	MIMAT0029782	hsa-miR-7641	miRNA	Homo sapiens	chr11:104123325-104123343 (+)	19	UUGAUCUCGGAAGCUAAGC	ENST00000238667 // sense // intron // 1 /// ENST00000364226 // sense // exon // 1 /// ENST00000554496 // sense // intron // 1 /// ENST00000555385 // sense // intron // 1 /// OTTHUMT00000413672 // sense // intron // 1 /// OTTHUMT00000413673 // sense // intron // 1 /// OTTHUMT00000414439 // sense // intron // 1	---	miRNA-4_0	3-Dec-13	miRBase
20509227	0.0868756	95.3199	1.0915	20509227	46.1624	43.4063	48.9822	90.834	61.296	13.5568	20509227	MIMAT0007883_st	MIMAT0007883	hsa-miR-1909-3p	miRNA	Homo sapiens	chr19:1816168-1816189 (-)	22	CGCAGGGGCCGGGUGCUCACCG	ENST00000170168 // sense // intron // 15 /// ENST00000586291 // sense // exon // 2 /// ENST00000587404 // sense // intron // 1 /// OTTHUMT00000449200 // sense // intron // 15 /// OTTHUMT00000449201 // sense // intron // 1 /// OTTHUMT00000449202 // sense // exon // 2	---	miRNA-4_0	3-Dec-13	miRBase
20525749	0.13618	95.2536	1.0916	20525749	4.38661	3.03916	4.07431	3.69994	4.38661	2.57291	20525749	MIMAT0027688_st	MIMAT0027688	hsa-miR-6894-5p	miRNA	Homo sapiens	chrX:53228099-53228122 (-)	24	AGGAGGAUGGAGAGCUGGGCCAGA	ENST00000375379 // sense // intron // 15 /// ENST00000375383 // sense // intron // 14 /// ENST00000375401 // sense // intron // 15 /// ENST00000404049 // sense // intron // 15 /// ENST00000452825 // sense // intron // 13 /// ENST00000497100 // sense // intron // 6 /// OTTHUMT00000056737 // sense // intron // 15 /// OTTHUMT00000056738 // sense // intron // 15 /// OTTHUMT00000056739 // sense // int…	hsa-mir-6894 // chrX:53228071-53228127 (-) /// hsa-mir-6895 // chrX:53224593-53224670 (-)	miRNA-4_0	3-Dec-13	miRBase
20534188	0.107536	95.3199	1.0924	20534188	78.2861	31.0544	42.3885	33.1441	55.9605	42.6167	20534188	ENSG00000266834_s_st	ENSG00000266834	ENSG00000266834	snoRNA	Homo sapiens	chrHG79_PATCH:136224931-136225005 (+)	75	TGCAGATGATGTAAAAGAATATTTGCTATCTGAGAGATGGTGATGACATTTTAAACCACCAAGATCGCTGATGCA	---	---	miRNA-4_0	3-Dec-13	Ensembl
20538151	0.107536	95.3199	1.0924	20538151	78.2861	31.0544	42.3885	33.1441	55.9605	42.6167	20538151	U24_s_st	U24	U24	CDBox	Homo sapiens	chr9:136216251-136216325 (+)	75	TGCAGATGATGTAAAAGAATATTTGCTATCTGAGAGATGGTGATGACATTTTAAACCACCAAGATCGCTGATGCA	---	---	miRNA-4_0	3-Dec-13	snoRNABase
20517910	0.0936379	95.3199	1.0927	20517910	2.99719	2.46996	1.31283	0.974857	5.11002	1.49542	20517910	MIMAT0018079_st	MIMAT0018079	hsa-miR-1273e	miRNA	Homo sapiens	---	22	UUGCUUGAACCCAGGAAGUGGA	---	---	miRNA-4_0	3-Dec-13	miRBase
20532685	0.14741	95.2536	1.0937	20532685	2.87017	3.15493	3.89475	1.83359	4.11995	3.5682	20532685	ACA49_st	ACA49	ACA49	HAcaBox	Homo sapiens	chr12:132515769-132515905 (+)	137	CTTCCTCAGCCTTACTCCAGGGACTTTTTGTTGCCTGTAAAGTGCTCTGGCATTGCCTGAGGATAGATGAGAAAGCACATATCCCTCCCCAGTAAGACGCTGTTTTCTTTTGGGGCCTACAAGTTGAGCTGACAGTA	---	---	miRNA-4_0	3-Dec-13	snoRNABase
20503885	0.125997	95.3199	1.0965	20503885	11.5412	7.51843	5.22279	6.44959	12.8315	4.15424	20503885	MIMAT0026612_st	MIMAT0026612	hsa-miR-504-3p	miRNA	Homo sapiens	chrX:137749885-137749905 (-)	21	GGGAGUGCAGGGCAGGGUUUC	ENST00000305414 // sense // intron // 3 /// ENST00000315930 // sense // intron // 3 /// ENST00000370603 // sense // intron // 4 /// ENST00000436198 // sense // intron // 5 /// ENST00000441825 // sense // intron // 3 /// ENST00000455663 // sense // intron // 5 /// ENST00000541469 // sense // intron // 3 /// OTTHUMT00000058534 // sense // intron // 3 /// OTTHUMT00000058535 // sense // intron // 3 /…	---	miRNA-4_0	3-Dec-13	miRBase
20518839	0.129852	95.3199	1.097	20518839	77.8298	130.926	56.9561	106.187	64.599	64.0822	20518839	MIMAT0018981_st	MIMAT0018981	hsa-miR-4459	miRNA	Homo sapiens	chr5:53371390-53371411 (-)	22	CCAGGAGGCGGAGGAGGUGGAG	ENST00000502271 // sense // intron // 4 /// ENST00000504924 // sense // intron // 4 /// ENST00000507646 // sense // intron // 4 /// ENST00000510591 // sense // intron // 4 /// OTTHUMT00000368429 // sense // intron // 4 /// OTTHUMT00000368430 // sense // intron // 4 /// OTTHUMT00000368431 // sense // intron // 4 /// OTTHUMT00000368432 // sense // intron // 4	---	miRNA-4_0	3-Dec-13	miRBase
20525519	0.138593	95.2536	1.0975	20525519	35.4168	56.696	20.4453	50.9617	32.03	19.0241	20525519	MIMAT0027458_st	MIMAT0027458	hsa-miR-6779-5p	miRNA	Homo sapiens	chr17:37071237-37071257 (+)	21	CUGGGAGGGGCUGGGUUUGGC	ENST00000318008 // sense // intron // 5 /// ENST00000419929 // sense // intron // 5 /// ENST00000433206 // sense // intron // 4 /// ENST00000435347 // sense // intron // 5 /// ENST00000443937 // sense // intron // 6 /// ENST00000579123 // sense // intron // 1 /// ENST00000581485 // sense // intron // 3 /// ENST00000585841 // sense // intron // 4 /// OTTHUMT00000256890 // sense // intron // 5 /// …	---	miRNA-4_0	3-Dec-13	miRBase
20532899	0.146171	95.2536	1.0976	20532899	1.21766	0.987758	1.83481	1.11061	1.35301	1.11061	20532899	ENSG00000201863_x_st	ENSG00000201863	ENSG00000201863	snoRNA	Homo sapiens	chr4:40084603-40084726 (+)	124	AGCCACCGCACCCGGCCGGGCTGTATTCTTACACTGACTGTATAGAAAGAGGAGATAGAGTAAACCTACCCCGTATACTTCAGCCCACGCCCTGTGCCTGTTCTGTATTATGAAGCGGGGTTGG	---	---	miRNA-4_0	3-Dec-13	Ensembl
20525394	0.167902	95.2536	1.0979	20525394	141.363	182.877	105.583	168.196	166.904	73.4719	20525394	MIMAT0025854_st	MIMAT0025854	hsa-miR-6722-3p	miRNA	Homo sapiens	chr9:139641355-139641376 (-)	22	UGCAGGGGUCGGGUGGGCCAGG	ENST00000341206 // sense // intron // 2 /// ENST00000435202 // sense // intron // 2 /// OTTHUMT00000055104 // sense // intron // 2 /// OTTHUMT00000055107 // sense // intron // 2	---	miRNA-4_0	3-Dec-13	miRBase
20525487	0.152344	95.2536	1.0986	20525487	27.6958	21.4363	16.7588	17.9801	29.1442	14.321	20525487	MIMAT0027426_st	MIMAT0027426	hsa-miR-6763-5p	miRNA	Homo sapiens	chr12:133158588-133158606 (+)	19	CUGGGGAGUGGCUGGGGAG	ENST00000261673 // sense // intron // 16 /// ENST00000434748 // sense // intron // 15 /// ENST00000542306 // sense // intron // 8 /// OTTHUMT00000397404 // sense // intron // 15 /// OTTHUMT00000397538 // sense // intron // 8	---	miRNA-4_0	3-Dec-13	miRBase
20501287	0.119211	95.3199	1.0987	20501287	210.863	167.138	226.523	106.064	315.869	179.666	20501287	MIMAT0000757_st	MIMAT0000757	hsa-miR-151a-3p	miRNA	Homo sapiens	chr8:141742686-141742706 (-)	21	CUAGACUGAAGCUCCUUGAGG	ENST00000340930 // sense // intron // 22 /// ENST00000395218 // sense // intron // 22 /// ENST00000517887 // sense // intron // 21 /// ENST00000518509 // sense // intron // 4 /// ENST00000519419 // sense // intron // 22 /// ENST00000519465 // sense // intron // 8 /// ENST00000519654 // sense // intron // 20 /// ENST00000519993 // sense // intron // 22 /// ENST00000521029 // sense // intron // 3 /…	---	miRNA-4_0	3-Dec-13	miRBase
20534287	0.191367	95.2536	1.0997	20534287	2.64111	2.11526	2.15549	1.98597	2.13528	2.13528	20534287	HBII-52-42_x_st	HBII-52-42	HBII-52-42	CDBox	Homo sapiens	chr15:25492492-25492573 (+)	82	GGGTCGATGATGAGAACCTTATATTGTTCTGAAGAGAGGTGATGACTTAAAAATCATGCTCAATAGGATTACGCTGAGGCCC	---	---	miRNA-4_0	3-Dec-13	snoRNABase
20534294	0.191427	95.2536	1.0997	20534294	3.017	2.43919	2.43919	2.26862	2.43919	2.43919	20534294	HBII-52-6_x_st	HBII-52-6	HBII-52-6	CDBox	Homo sapiens	chr15:25425644-25425725 (+)	82	GGGTCAATGATGAGAACCTTATATTGTTCTGAAGAGAGGTGATGACTTAAAAATCATGCTCAATAGGATTACGCTGAGGCCC	---	---	miRNA-4_0	3-Dec-13	snoRNABase
20534237	0.169613	95.2536	1.1001	20534237	84.8021	148.084	126.346	103.283	103.386	111.594	20534237	HBII-289_st	HBII-289	HBII-289	CDBox	Homo sapiens	chr2:101889398-101889511 (-)	114	ACTGAGGAATGATGACAAGAAAAGGCCGAATTGCAGTGTCTCCATCAGCAGTTTGCTCTCCATGGGCACACGATGACAAAATATCCTGAAGCGAACCACTAGTCTGACCTCAGT	---	---	miRNA-4_0	3-Dec-13	snoRNABase
20532827	0.119314	95.3199	1.1005	20532827	2.02287	0.865986	1.54663	1.06597	1.72009	1.10876	20532827	ENSG00000200999_x_st	ENSG00000200999	ENSG00000200999	snoRNA	Homo sapiens	chr4:26703931-26704010 (+)	80	TTGATCTACCTCTGATGAAACCTGTGTTGGTGGGGACATCTGAGAGTGTTGATGAATGCCAGTGACTCTGATAGAAAAAA	---	---	miRNA-4_0	3-Dec-13	Ensembl
20518931	0.216281	95.2536	1.1011	20518931	551.246	536.734	475.185	513.763	517.416	396.182	20518931	MIMAT0019069_st	MIMAT0019069	hsa-miR-4530	miRNA	Homo sapiens	chr19:39900269-39900286 (-)	18	CCCAGCAGGACGGGAGCG	---	---	miRNA-4_0	3-Dec-13	miRBase
20518826	0.121435	95.3199	1.1052	20518826	38.2783	22.0501	20.589	14.8992	31.4333	27.4877	20518826	MIMAT0018968_st	MIMAT0018968	hsa-miR-4449	miRNA	Homo sapiens	chr4:53578887-53578908 (+)	22	CGUCCCGGGGCUGCGCGAGGCA	ENST00000411630 // sense // intron // 1 /// ENST00000441504 // sense // intron // 1 /// OTTHUMT00000336530 // sense // intron // 1 /// OTTHUMT00000336532 // sense // intron // 1	---	miRNA-4_0	3-Dec-13	miRBase
20533312	0.172118	95.2536	1.1053	20533312	1.09991	1.63402	1.10699	1.10448	1.04021	1.28228	20533312	ENSG00000238480_x_st	ENSG00000238480	ENSG00000238480	snoRNA	Homo sapiens	chr3:122469219-122469322 (+)	104	ATACTTTTATAGTTCATAAGTCTGATGATTGGGTGTCATGCTCATGTGTGAGACATGCCTCCCTTAAGCCTTGTTATGACGTCAGCATATTACCTGTCTAGATA	---	---	miRNA-4_0	3-Dec-13	Ensembl
20519512	0.151113	95.2536	1.1054	20519512	2.26198	1.83709	1.91369	1.55422	2.8044	1.35076	20519512	MIMAT0019793_st	MIMAT0019793	hsa-miR-4698	miRNA	Homo sapiens	chr12:47581643-47581665 (+)	23	UCAAAAUGUAGAGGAAGACCCCA	ENST00000546455 // sense // intron // 2 /// OTTHUMT00000405079 // sense // intron // 2	---	miRNA-4_0	3-Dec-13	miRBase
20525603	0.166793	95.2536	1.1054	20525603	370.363	487.67	329.651	391.863	560.213	200.824	20525603	MIMAT0027542_st	MIMAT0027542	hsa-miR-6821-5p	miRNA	Homo sapiens	chr22:50356514-50356536 (+)	23	GUGCGUGGUGGCUCGAGGCGGGG	ENST00000360612 // sense // intron // 5 /// OTTHUMT00000317406 // sense // intron // 5	---	miRNA-4_0	3-Dec-13	miRBase
20533061	0.181271	95.2536	1.1057	20533061	1.7037	1.57305	1.87404	1.17625	1.43647	2.19861	20533061	ENSG00000212309_x_st	ENSG00000212309	ENSG00000212309	snoRNA	Homo sapiens	chr2:203142831-203142915 (+)	85	TTCAATGTTGTCAATGATGCATTCTTATTGGAACTGAATTTAAGTGATCTGACTCATTCGTCACTACCACTGAGACAACATTGAG	---	---	miRNA-4_0	3-Dec-13	Ensembl
20503803	0.201862	95.2536	1.1072	20503803	58.5695	54.5598	58.4141	54.3228	58.0438	43.6164	20503803	MIMAT0002816_st	MIMAT0002816	hsa-miR-494-3p	miRNA	Homo sapiens	chr14:101496018-101496039 (+)	22	UGAAACAUACACGGGAAACCUC	---	hsa-mir-299 // chr14:101490131-101490193 (+) /// hsa-mir-379 // chr14:101488403-101488469 (+) /// hsa-mir-380 // chr14:101491354-101491414 (+) /// hsa-mir-323a // chr14:101492069-101492154 (+) /// hsa-mir-329-1 // chr14:101493122-101493201 (+) /// hsa-mir-329-2 // chr14:101493437-101493520 (+) /// hsa-mir-494 // chr14:101495971-101496051 (+) /// hsa-mir-495 // chr14:101500092-101500173 (+) /// hs…	miRNA-4_0	3-Dec-13	miRBase
20506882	0.0875253	95.3199	1.108	20506882	28.5725	26.9859	23.1904	6.87204	23.8188	80.3162	20506882	MIMAT0005939_st	MIMAT0005939	hsa-miR-1281	miRNA	Homo sapiens	chr22:41488549-41488565 (+)	17	UCGCCUCCUCCUCUCCC	ENST00000263253 // sense // 3UTR // 1 /// OTTHUMT00000320600 // sense // 3UTR // 1	---	miRNA-4_0	3-Dec-13	miRBase
20506881	0.202227	95.2536	1.1082	20506881	0.863745	1.08103	1.39695	0.909245	1.02661	1.02661	20506881	MIMAT0005937_st	MIMAT0005937	hsa-miR-1279	miRNA	Homo sapiens	chr12:69666968-69666984 (-)	17	UCAUAUUGCUUCUUUCU	ENST00000435070 // antisense // exon // 10 /// OTTHUMT00000403609 // antisense // exon // 10	---	miRNA-4_0	3-Dec-13	miRBase
20532955	0.144862	95.2536	1.1083	20532955	2.27344	1.50875	2.15485	1.43005	2.51609	1.50875	20532955	ENSG00000206849_x_st	ENSG00000206849	ENSG00000206849	snoRNA	Homo sapiens	chr15:32220506-32220637 (+)	132	GTTGAGGTCTATCCCGATAGGTCTTTTCCTGTAGCCTGCACGTTGTTGGAAATGCCTCATAGAGTAACTCTGTGATTTTACTTTACTTACAGGACTATTGTTACATCTGTGGGAAGGAACCACAAGACAGTT	---	---	miRNA-4_0	3-Dec-13	Ensembl
20501240	0.129068	95.3199	1.1089	20501240	1.83787	0.919513	1.45014	1.08968	1.84375	0.894466	20501240	MIMAT0004689_st	MIMAT0004689	hsa-miR-377-5p	miRNA	Homo sapiens	chr14:101528393-101528414 (+)	22	AGAGGUUGCCCUUGGUGAAUUC	ENST00000362145 // sense // exon // 1	hsa-mir-134 // chr14:101521024-101521096 (+) /// hsa-mir-154 // chr14:101526092-101526175 (+) /// hsa-mir-369 // chr14:101531935-101532004 (+) /// hsa-mir-377 // chr14:101528387-101528455 (+) /// hsa-mir-382 // chr14:101520643-101520718 (+) /// hsa-mir-409 // chr14:101531637-101531715 (+) /// hsa-mir-412 // chr14:101531784-101531874 (+) /// hsa-mir-410 // chr14:101532249-101532328 (+) /// hsa-mir…	miRNA-4_0	3-Dec-13	miRBase
20525539	0.126934	95.3199	1.1096	20525539	193.569	188.823	287.783	293.863	230.785	113.535	20525539	MIMAT0027478_st	MIMAT0027478	hsa-miR-6789-5p	miRNA	Homo sapiens	chr19:2235898-2235921 (-)	24	GUAGGGGCGUCCCGGGCGCGCGGG	ENST00000326631 // sense // intron // 2 /// ENST00000585423 // sense // intron // 1 /// ENST00000586497 // sense // intron // 1 /// ENST00000586608 // sense // exon // 2 /// ENST00000587394 // sense // intron // 2 /// ENST00000587962 // sense // intron // 2 /// ENST00000588356 // sense // intron // 2 /// ENST00000588450 // sense // exon // 2 /// ENST00000588545 // sense // intron // 2 /// ENST000…	hsa-mir-1227 // chr19:2234061-2234148 (-) /// hsa-mir-6789 // chr19:2235828-2235925 (-)	miRNA-4_0	3-Dec-13	miRBase
20518895	0.12648	95.3199	1.1107	20518895	3.29621	1.33751	1.40995	1.30917	1.45551	2.38099	20518895	MIMAT0019035_st	MIMAT0019035	hsa-miR-4499	miRNA	Homo sapiens	chr13:21007969-21007985 (-)	17	AAGACUGAGAGGAGGGA	ENST00000298248 // sense // intron // 4 /// ENST00000382812 // sense // intron // 5 /// ENST00000480748 // sense // intron // 2 /// OTTHUMT00000044071 // sense // intron // 4 /// OTTHUMT00000044072 // sense // intron // 5 /// OTTHUMT00000044073 // sense // intron // 2	---	miRNA-4_0	3-Dec-13	miRBase
20503796	0.120664	95.3199	1.1108	20503796	1.83103	1.00795	1.78841	0.882357	2.27718	1.19838	20503796	MIMAT0002811_st	MIMAT0002811	hsa-miR-202-3p	miRNA	Homo sapiens	chr10:135061042-135061061 (-)	20	AGAGGUAUAGGGCAUGGGAA	ENST00000300167 // sense // intron // 2 /// ENST00000553459 // sense // intron // 1 /// OTTHUMT00000409805 // sense // intron // 1 /// OTTHUMT00000409806 // sense // intron // 2	---	miRNA-4_0	3-Dec-13	miRBase
20519576	0.113637	95.3199	1.1118	20519576	10.5186	7.00531	5.2422	3.36895	13.104	6.36701	20519576	MIMAT0019855_st	MIMAT0019855	hsa-miR-4732-5p	miRNA	Homo sapiens	chr17:27188718-27188740 (-)	23	UGUAGAGCAGGGAGCAGGAAGCU	ENST00000582320 // sense // exon // 1 /// OTTHUMT00000446722 // sense // exon // 1	hsa-mir-144 // chr17:27188551-27188636 (-) /// hsa-mir-451a // chr17:27188387-27188458 (-) /// hsa-mir-451b // chr17:27188389-27188456 (+) /// hsa-mir-4732 // chr17:27188673-27188748 (-)	miRNA-4_0	3-Dec-13	miRBase
20525533	0.18335	95.2536	1.1124	20525533	589.485	618.933	551.404	651.392	647.266	346.646	20525533	MIMAT0027472_st	MIMAT0027472	hsa-miR-6786-5p	miRNA	Homo sapiens	chr17:79660839-79660859 (+)	21	GCGGUGGGGCCGGAGGGGCGU	ENST00000329138 // sense // intron // 10 /// ENST00000575058 // sense // intron // 1 /// OTTHUMT00000440541 // sense // intron // 10 /// OTTHUMT00000440681 // sense // intron // 1	---	miRNA-4_0	3-Dec-13	miRBase
20532679	0.123394	95.3199	1.1131	20532679	2.56067	2.13283	1.52585	0.909484	2.78104	2.38895	20532679	ACA45_x_st	ACA45	ACA45	scaRna	Homo sapiens	chr15:83424697-83424823 (+)	127	CTGGAGACTAAGAAAATAGAGTCCTTGAAATCAAGCTGACTCTGCTTTTAGCCTCCTAAATGAAAAGGTAGATAGAACAGGTCTTGTTTGCAAAATAAATTCAAGACCTACTTATCTACCAACAGCA	---	---	miRNA-4_0	3-Dec-13	snoRNABase
20500770	0.176833	95.2536	1.1133	20500770	2.04846	1.53069	1.84686	1.79503	1.98537	1.17774	20500770	MIMAT0004604_st	MIMAT0004604	hsa-miR-127-5p	miRNA	Homo sapiens	chr14:101349338-101349359 (+)	22	CUGAAGCUCAGAGGGCUCUGAU	ENST00000534062 // antisense // exon // 1 /// OTTHUMT00000395127 // antisense // exon // 1	hsa-mir-127 // chr14:101349316-101349412 (+) /// hsa-mir-136 // chr14:101351039-101351120 (+) /// hsa-mir-337 // chr14:101340830-101340922 (+) /// hsa-mir-431 // chr14:101347344-101347457 (+) /// hsa-mir-433 // chr14:101348223-101348315 (+) /// hsa-mir-432 // chr14:101350820-101350913 (+) /// hsa-mir-665 // chr14:101341370-101341441 (+)	miRNA-4_0	3-Dec-13	miRBase
20533785	0.230468	95.2536	1.1133	20533785	1.28534	1.00787	1.60612	1.28534	0.912604	1.28534	20533785	ENSG00000251730_st	ENSG00000251730	ENSG00000251730	snoRNA	Homo sapiens	chr3:183171916-183172050 (+)	135	CTATCTAGCAAAATTTGGTTTAGAGGGAAAGTTTATAGTAGACTTTGCCAGCTGAAGTTGTAGGGGGATAAAGATCACACTCCACAGTGAACTATGCTGTTATATATAGTTCATTACTCTTATGTGGCCTAGAAG	---	---	miRNA-4_0	3-Dec-13	Ensembl
20532633	0.0911048	95.3199	1.1136	20532633	2.85969	1.09868	3.28309	1.19183	4.69467	1.33481	20532633	ACA21_st	ACA21	ACA21	HAcaBox	Homo sapiens	chr17:37009116-37009248 (-)	133	CCCCCTTTTAAAAGCACTCAATGGGCCTGTGGCTAATGACCTATTGAGCCGTCAAGAAAGGGGAGAGTGAAAACATCGCTTTTGGGTGAAGTGGCAACATGTGTTGTTTGCTTCAATCGGTGGTGTGACAAGG	---	---	miRNA-4_0	3-Dec-13	snoRNABase
20534217	0.200755	95.2536	1.1152	20534217	1.68329	1.31347	1.8663	1.23855	1.5499	1.5499	20534217	HBII-108B_st	HBII-108B	HBII-108B	CDBox	Homo sapiens	chr3:52724760-52724843 (+)	84	TTTTGGTTGAAATATGATGAGTGTACAAAATCTTGATTTAAGTGAATGAAAAATTACAAGATCCAACTCTGATTTCAGCCAGAG	---	---	miRNA-4_0	3-Dec-13	snoRNABase
20525637	0.0965411	95.3199	1.1164	20525637	2.85535	0.996327	2.91718	1.28534	3.90679	1.18787	20525637	MIMAT0027576_st	MIMAT0027576	hsa-miR-6837-5p	miRNA	Homo sapiens	chr7:44091370-44091390 (+)	21	ACCAGGGCCAGCAGGGAAUGU	ENST00000411855 // sense // intron // 2 /// ENST00000423561 // sense // intron // 2 /// ENST00000429716 // sense // intron // 2 /// ENST00000432854 // sense // intron // 1 /// ENST00000439815 // sense // intron // 1 /// ENST00000440166 // sense // intron // 1 /// ENST00000441840 // sense // intron // 2 /// ENST00000441904 // sense // intron // 2 /// ENST00000448521 // sense // intron // 2 /// ENS…	---	miRNA-4_0	3-Dec-13	miRBase
20532597	0.162107	95.2536	1.1172	20532597	1.71079	1.32851	1.83359	1.44372	1.9914	1.03953	20532597	14qII-25_x_st	14qII-25	14qII-25	CDBox	Homo sapiens	chr14:101452394-101452464 (+)	71	TGGATCGATGATGACTACTGGTGGCGTATGAGTCTTTTGCGATGAATACGTGTCTAGAACTCTGAGGTCCG	---	---	miRNA-4_0	3-Dec-13	snoRNABase
20534290	0.177359	95.2536	1.1186	20534290	1.647	1.78875	1.15674	1.15454	1.28648	1.63928	20534290	HBII-52-48_st	HBII-52-48	HBII-52-48	CDBox	Homo sapiens	chr15:25514930-25515005 (+)	76	GGGTCAATGATGAGATGTTACCTTGAAGAGAAATGATGACGTAAAAATTAAGTTCAGTTGGATTACGCTGAGGCCC	---	---	miRNA-4_0	3-Dec-13	snoRNABase
20518624	0.183761	95.2536	1.1189	20518624	1.67943	1.4706	1.72022	1.28534	1.9914	1.18491	20518624	MIMAT0018351_st	MIMAT0018351	hsa-miR-3936	miRNA	Homo sapiens	chr5:131701205-131701226 (-)	22	UAAGGGGUGUAUGGCAGAUGCA	ENST00000417795 // sense // intron // 2 /// OTTHUMT00000132650 // sense // intron // 2	---	miRNA-4_0	3-Dec-13	miRBase
20533388	0.207481	95.2536	1.1192	20533388	1.47763	1.15236	1.61868	1.19585	1.36099	1.2079	20533388	ENSG00000238579_x_st	ENSG00000238579	ENSG00000238579	snoRNA	Homo sapiens	chr4:57860241-57860336 (+)	96	ATCCTTCTGTAGTTGATAAGTGTGTGATGATTGGGTGTGAGATGTGCCTTCCTTAAACCTTGTTACAAACCTTGTTAGCACATTACCTGTCTAATG	---	---	miRNA-4_0	3-Dec-13	Ensembl
20505799	0.0804139	95.3199	1.1197	20505799	10.9756	1.9914	3.21077	1.36651	6.72652	5.43793	20505799	MIMAT0004955_st	MIMAT0004955	hsa-miR-374b-5p	miRNA	Homo sapiens	chrX:73438422-73438443 (-)	22	AUAUAAUACAACCUGCUAAGUG	ENST00000602420 // sense // intron // 4 /// ENST00000602812 // sense // intron // 5 /// ENST00000603037 // sense // intron // 1 /// ENST00000603672 // sense // intron // 5 /// OTTHUMT00000467491 // sense // intron // 5 /// OTTHUMT00000467492 // sense // intron // 4 /// OTTHUMT00000468297 // sense // intron // 5 /// OTTHUMT00000468301 // sense // intron // 1	hsa-mir-421 // chrX:73438212-73438296 (-) /// hsa-mir-374b // chrX:73438382-73438453 (-) /// hsa-mir-374c // chrX:73438384-73438453 (+)	miRNA-4_0	3-Dec-13	miRBase
20532688	0.155815	95.2536	1.1201	20532688	1.9914	1.32851	2.47959	0.990909	2.04255	2.30657	20532688	ACA51_x_st	ACA51	ACA51	HAcaBox	Homo sapiens	chr20:2635713-2635844 (+)	132	GGCCTCCTGGTGCTTACCACAGGCTGTGTTCTTACACTGACTGTATAGAAAGAGGAGGTAGAGTAAACCTACCCCATATACACCTCAGCTCAGGCCCTGTGCCTGGTCTGTATTGTGAATGGGGGAACATAG	---	---	miRNA-4_0	3-Dec-13	snoRNABase
20500556	0.0298642	95.3199	1.1214	20500556	659.574	5.10782	372.462	1.17462	1278.81	592.438	20500556	MIMAT0000318_st	MIMAT0000318	hsa-miR-200b-3p	miRNA	Homo sapiens	chr1:1102540-1102561 (+)	22	UAAUACUGCCUGGUAAUGAUGA	---	hsa-mir-200b // chr1:1102484-1102578 (+) /// hsa-mir-200a // chr1:1103243-1103332 (+) /// hsa-mir-429 // chr1:1104385-1104467 (+)	miRNA-4_0	3-Dec-13	miRBase
20519494	0.147508	95.2536	1.1215	20519494	126.378	102.049	169.786	184.439	116.324	72.353	20519494	MIMAT0027038_st	MIMAT0027038	hsa-miR-1343-5p	miRNA	Homo sapiens	chr11:34963398-34963419 (+)	22	UGGGGAGCGGCCCCCGGGUGGG	ENST00000227868 // sense // intron // 2 /// ENST00000430469 // sense // intron // 2 /// ENST00000448838 // sense // intron // 2 /// ENST00000533262 // sense // intron // 1 /// ENST00000533550 // sense // intron // 2 /// OTTHUMT00000390015 // sense // intron // 2 /// OTTHUMT00000390016 // sense // intron // 2 /// OTTHUMT00000390017 // sense // intron // 2 /// OTTHUMT00000390018 // sense // intron …	---	miRNA-4_0	3-Dec-13	miRBase
20506787	0.15191	95.2536	1.1225	20506787	550.021	631.369	695.649	869.246	614.472	319.793	20506787	MIMAT0022946_st	MIMAT0022946	hsa-miR-1237-5p	miRNA	Homo sapiens	chr11:64136123-64136143 (+)	21	CGGGGGCGGGGCCGAAGCGCG	ENST00000294261 // sense // intron // 10 /// ENST00000334205 // sense // intron // 11 /// ENST00000528057 // sense // intron // 11 /// ENST00000528355 // sense // intron // 11 /// ENST00000530504 // sense // intron // 11 /// OTTHUMT00000106246 // sense // intron // 11 /// OTTHUMT00000385364 // sense // intron // 11 /// OTTHUMT00000385368 // sense // intron // 11 /// OTTHUMT00000385369 // sense //…	---	miRNA-4_0	3-Dec-13	miRBase
20518838	0.17375	95.2536	1.1231	20518838	3.0041	1.63235	1.94468	2.10587	2.47663	1.29057	20518838	MIMAT0018980_st	MIMAT0018980	hsa-miR-4458	miRNA	Homo sapiens	chr5:8461046-8461064 (+)	19	AGAGGUAGGUGUGGAAGAA	---	---	miRNA-4_0	3-Dec-13	miRBase
20532659	0.129107	95.3199	1.1246	20532659	19.4205	12.1399	16.9502	8.593	28.9949	11.2781	20532659	ACA36B_s_st	ACA36B	ACA36B	HAcaBox	Homo sapiens	chr1:220373888-220374018 (-)	131	TTCCAAAGTGTTAAGTTCAGTTCAGGGTAGCTTCCCTGCTCTGTTAATTAAACTTTGGAACATTGAAACTGGCTAGGGAAAATGATTGGATAGAAACTATTATTCTATTCATTTATCCCCAGCCTACAAAA	---	---	miRNA-4_0	3-Dec-13	snoRNABase
20534238	0.223857	95.2536	1.125	20534238	24.4629	16.5222	19.6835	17.2614	17.9048	18.0769	20534238	HBII-295_st	HBII-295	HBII-295	CDBox	Homo sapiens	chr9:125642492-125642598 (-)	107	AAGTTTTCTAAGTGTCTAATGATGAATTTCATAGGGCAGATTCTGAGGTGAAAATTTAATTCATCACTGATACTCCTACTGTGGAATCTGAAGACACTTGAAAACGT	---	---	miRNA-4_0	3-Dec-13	snoRNABase
20500186	0.148272	95.2536	1.126	20500186	1.7562	6.62952	2.06841	3.30286	3.19524	1.59827	20500186	MIMAT0000099_st	MIMAT0000099	hsa-miR-101-3p	miRNA	Homo sapiens	chr1:65524125-65524145 (-) // chr9:4850345-4850365 (+)	21	UACAGUACUGUGAUAACUGAA	ENST00000362195 // sense // exon // 1 /// ENST00000381728 // sense // intron // 4 /// ENST00000381730 // sense // intron // 4 /// ENST00000381750 // sense // intron // 8 /// ENST00000442869 // sense // intron // 7 /// ENST00000448872 // sense // intron // 4 /// OTTHUMT00000051587 // sense // intron // 8 /// OTTHUMT00000051588 // sense // intron // 4 /// OTTHUMT00000051589 // sense // intron // 7 …	---	miRNA-4_0	3-Dec-13	miRBase
20532881	0.182646	95.2536	1.126	20532881	1.72577	1.9914	1.14476	1.28534	1.29127	1.66024	20532881	ENSG00000201710_x_st	ENSG00000201710	ENSG00000201710	snoRNA	Homo sapiens	chr14:101446329-101446403 (+)	75	TAGAACAACGATAACAAATAGTAGTGCAGGAGTCATAAACTATGAGTAATATGTGTGTGGAACTCTGAGCATCAA	---	---	miRNA-4_0	3-Dec-13	Ensembl
20515640	0.155279	95.2536	1.1263	20515640	1.90056	1.0796	2.25512	1.17038	1.98686	1.39278	20515640	MIMAT0015081_st	MIMAT0015081	hsa-miR-548x-3p	miRNA	Homo sapiens	chr13:66540484-66540503 (-) // chr21:20058418-20058437 (-)	20	UAAAAACUGCAAUUACUUUC	---	---	miRNA-4_0	3-Dec-13	miRBase
20519472	0.246541	95.2536	1.127	20519472	1.9914	1.9914	1.31144	1.79289	2.02588	1.00037	20519472	MIMAT0019754_st	MIMAT0019754	hsa-miR-4672	miRNA	Homo sapiens	chr9:130631704-130631724 (-)	21	UUACACAGCUGGACAGAGGCA	ENST00000223836 // sense // intron // 4 /// ENST00000373156 // sense // intron // 5 /// ENST00000373176 // sense // intron // 5 /// ENST00000413016 // sense // intron // 2 /// ENST00000476274 // sense // intron // 6 /// ENST00000550143 // sense // intron // 2 /// ENST00000550992 // sense // intron // 5 /// OTTHUMT00000054307 // sense // intron // 5 /// OTTHUMT00000054309 // sense // intron // 5 /…	---	miRNA-4_0	3-Dec-13	miRBase
20532616	0.183594	95.2536	1.1288	20532616	4.03252	2.42708	3.60288	2.84671	3.60179	2.39102	20532616	14qII-9_x_st	14qII-9	14qII-9	CDBox	Homo sapiens	chr14:101432366-101432436 (+)	71	TGGATCGATGATGACTGCTGGTGGCGTATGAGTCTTACATGATGAATACGTGTCTGGAACTCTGAGGTCCA	---	---	miRNA-4_0	3-Dec-13	snoRNABase
20532579	0.129543	95.3199	1.129	20532579	9.25654	10.1208	21.7456	12.2913	17.2697	6.66921	20532579	14qII-12_x_st	14qII-12	14qII-12	CDBox	Homo sapiens	chr14:101435285-101435358 (+)	74	TGGACCAATGATGACAAATACCGGCGTATGAGTCTTGGATGATGAATAATACGTGTCTGGAACTCTGAGGTCCA	---	---	miRNA-4_0	3-Dec-13	snoRNABase
20519633	0.203033	95.2536	1.1299	20519633	0.787718	1.17962	1.5857	0.940693	1.13139	0.959636	20519633	MIMAT0019910_st	MIMAT0019910	hsa-miR-4762-5p	miRNA	Homo sapiens	chr22:46156412-46156432 (+)	21	CCAAAUCUUGAUCAGAAGCCU	ENST00000252934 // sense // intron // 9 /// ENST00000381061 // sense // intron // 8 /// ENST00000435026 // sense // intron // 3 /// ENST00000451241 // sense // intron // 2 /// ENST00000493643 // sense // intron // 3 /// OTTHUMT00000318142 // sense // intron // 9 /// OTTHUMT00000322282 // sense // intron // 3 /// OTTHUMT00000322283 // sense // intron // 2 /// OTTHUMT00000322286 // sense // intron …	---	miRNA-4_0	3-Dec-13	miRBase
20518782	0.229952	95.2536	1.1307	20518782	82.0294	105.986	42.5685	84.1966	105.235	28.8971	20518782	MIMAT0018925_st	MIMAT0018925	hsa-miR-1268b	miRNA	Homo sapiens	chr17:78072630-78072649 (+)	20	CGGGCGUGGUGGUGGGGGUG	ENST00000397545 // sense // intron // 19 /// ENST00000574799 // sense // intron // 15 /// OTTHUMT00000256005 // sense // intron // 19 /// OTTHUMT00000437430 // sense // intron // 15	---	miRNA-4_0	3-Dec-13	miRBase
20533538	0.21589	95.2536	1.1307	20533538	1.16919	1.92292	1.20501	1.21668	1.21668	1.2661	20533538	ENSG00000238815_x_st	ENSG00000238815	ENSG00000238815	snoRNA	Homo sapiens	chr17:49175535-49175639 (-)	105	CTGTATTTGTAGTTCATGAGCATGGTGATTGGGTGTTCATGCAGGTGTGTGAGATATGCCACCCTTGAACCTTGTTACAACACTGGCACATTCTCAGACCTGAAA	---	---	miRNA-4_0	3-Dec-13	Ensembl
20538165	0.102818	95.3199	1.131	20538165	772.632	201.725	738.109	235.581	846.519	398.726	20538165	U34_st	U34	U34	CDBox	Homo sapiens	chr19:49994164-49994229 (+)	66	CGTCCATGATGTTCCGCAACTACCTACATTGTTTGATCCTCATGAAAGCAGCACTGGCTGAGACGC	---	---	miRNA-4_0	3-Dec-13	snoRNABase
20538118	0.23293	95.2536	1.1328	20538118	1.56113	1.90535	1.83359	1.49681	1.29469	1.93626	20538118	U100_st	U100	U100	scaRna	Homo sapiens	chr15:66639544-66639680 (-)	137	GTGACTGTTCCTGGTATTGATTGCATTTGTTAGTTGTACAGTGCAACCATAGACAGTCACACACATTAAAACAGATGGTTCCTGCCGACAGGGTCTGTATAGTTATCAGATTTTCTGTGCGATGGCTCCATACATGT	---	---	miRNA-4_0	3-Dec-13	snoRNABase
20506867	0.239384	95.2536	1.1331	20506867	1.53398	2.23962	1.57199	1.09474	1.9914	1.70289	20506867	MIMAT0005924_st	MIMAT0005924	hsa-miR-1270	miRNA	Homo sapiens	chr19:20510129-20510151 (-) // chr19:20579288-20579310 (-)	23	CUGGAGAUAUGGAAGAGCUGUGU	ENST00000311237 // sense // intron // 2 /// ENST00000502675 // sense // intron // 2 /// ENST00000541160 // sense // intron // 1 /// ENST00000542380 // sense // intron // 1 /// ENST00000597334 // sense // intron // 1 /// ENST00000600513 // sense // intron // 1 /// OTTHUMT00000370365 // sense // intron // 2 /// OTTHUMT00000370366 // sense // intron // 2 /// OTTHUMT00000463066 // sense // intron // …	---	miRNA-4_0	3-Dec-13	miRBase
20534203	0.17063	95.2536	1.1366	20534203	3.46168	2.12413	1.9783	1.55968	3.10441	2.0459	20534203	ENSG00000269023_st	ENSG00000269023	ENSG00000269023	snoRNA	Homo sapiens	chrHG1462_PATCH:114362786-114362914 (-)	129	CAGCATTGTGCAATGGCCTTTGGTTTTTCTTGTAACCAGTTAGGTCTGAAACCAATGCAAAAGAAATTTCCTTTTTCCACGAGAAACATCCCTGCAGTGGGTTGTTCCTATCGACAGGAGGTTACACGT	---	---	miRNA-4_0	3-Dec-13	Ensembl
20534215	0.134059	95.2536	1.1367	20534215	3.00807	3.05638	4.27581	1.85025	7.98174	1.81223	20534215	HBI-61_x_st	HBI-61	HBI-61	HAcaBox	Homo sapiens	chr3:186504464-186504641 (+)	178	ACCTTCTTGTATAAGCACTGTGCTAAAATTGCAGACACTAGGACCATGTCTTGGTTTTTGCAATAATGCTAGCAGAGTACACACAAGAAGAAAAGTAACAGCACTAGATTGTAAAGACTGGGGTGGACCTCTTTCTTAATGTCCAATGTCCTTTGTCTTAAGATTTGGTGCAATATCT	---	---	miRNA-4_0	3-Dec-13	snoRNABase
20501292	0.184094	95.2536	1.1379	20501292	3.15434	3.12739	1.83273	1.70027	4.75075	1.51897	20501292	MIMAT0004700_st	MIMAT0004700	hsa-miR-331-5p	miRNA	Homo sapiens	chr12:95702221-95702242 (+)	22	CUAGGUAUGGUCCCAGGGAUCC	---	hsa-mir-331 // chr12:95702196-95702289 (+) /// hsa-mir-3685 // chr12:95703699-95703760 (+)	miRNA-4_0	3-Dec-13	miRBase
20506865	0.290907	95.2536	1.1384	20506865	105.774	119.96	57.361	92.3338	114.108	46.8195	20506865	MIMAT0005922_st	MIMAT0005922	hsa-miR-1268a	miRNA	Homo sapiens	chr15:22513259-22513276 (-)	18	CGGGCGUGGUGGUGGGGG	---	---	miRNA-4_0	3-Dec-13	miRBase
20538129	0.169641	95.2536	1.1405	20538129	1.63581	1.08734	2.32969	0.959636	2.01032	1.44803	20538129	U108_x_st	U108	U108	HAcaBox	Homo sapiens	chr10:101996913-101997059 (-)	147	AGTTGTGGTGGTTTTCTTTTTGGCACATTTGTTAAGTTTTCAAATGGGCCTAACTCTGCCACATATATAATATCGGAGATGGCAAAGGCTTGTGACGGAGATATCTCTCTTAAGCCTTTCCTGCATCAGAGAATGGCTCCCACATGT	---	---	miRNA-4_0	3-Dec-13	snoRNABase
20533106	0.135934	95.2536	1.1427	20533106	3.92439	1.94165	3.72924	1.78471	5.4011	1.97569	20533106	ENSG00000212532_x_st	ENSG00000212532	ENSG00000212532	snoRNA	Homo sapiens	chr6:51329488-51329563 (+)	76	GTCCTCTGATGACTTCATGTTAGTGCCACCTGTCTGGGCCACGGAGAACCCATGATGGAACTGAGAATCTGAGGAA	---	---	miRNA-4_0	3-Dec-13	Ensembl
20504572	0.127729	95.3199	1.1434	20504572	18.7909	5.71578	6.13687	7.98519	18.2146	3.03133	20504572	MIMAT0005797_st	MIMAT0005797	hsa-miR-1301-3p	miRNA	Homo sapiens	chr2:25551520-25551543 (-)	24	UUGCAGCUGCCUGGGAGUGACUUC	ENST00000264709 // sense // intron // 1 /// ENST00000321117 // sense // intron // 1 /// ENST00000380756 // sense // intron // 1 /// ENST00000406659 // sense // intron // 1 /// OTTHUMT00000211587 // sense // intron // 1 /// OTTHUMT00000324946 // sense // intron // 1 /// OTTHUMT00000325147 // sense // intron // 1 /// OTTHUMT00000325148 // sense // intron // 1	---	miRNA-4_0	3-Dec-13	miRBase
20533389	0.222248	95.2536	1.1438	20533389	4.55873	2.9706	3.9632	3.09835	3.88189	2.9821	20533389	ENSG00000238581_x_st	ENSG00000238581	ENSG00000238581	snoRNA	Homo sapiens	chr21:39559551-39559656 (-)	106	ATCCTTTTGTAGTTCATAAGCGTGATGCTTGGGTGTTCACATGTGCATGTGTGAGATGTGCCTTCCTCAAACCTTGTTACAATGTGGGCACATTACCCGTCCAACA	---	---	miRNA-4_0	3-Dec-13	Ensembl
20518862	0.298516	95.2536	1.1454	20518862	1.95125	2.66236	1.27519	1.59957	2.22545	1.23826	20518862	MIMAT0019003_st	MIMAT0019003	hsa-miR-4476	miRNA	Homo sapiens	chr9:36893463-36893484 (-)	22	CAGGAAGGAUUUAGGGACAGGC	ENST00000358127 // sense // intron // 7 /// ENST00000377840 // sense // intron // 6 /// ENST00000377847 // sense // intron // 7 /// ENST00000377852 // sense // intron // 7 /// ENST00000377853 // sense // intron // 7 /// ENST00000414447 // sense // intron // 6 /// ENST00000446742 // sense // intron // 6 /// ENST00000520154 // sense // intron // 6 /// ENST00000520281 // sense // intron // 6 /// ENS…	---	miRNA-4_0	3-Dec-13	miRBase
20532683	0.122204	95.3199	1.146	20532683	18.6934	4.60609	11.4782	5.5672	15.5312	7.59357	20532683	ACA48_st	ACA48	ACA48	HAcaBox	Homo sapiens	chr17:7478031-7478165 (+)	135	TGTCCCTGACCTGGGTAGAGTGGCATCTGGTTGGTGATGCCCATCTCATATCAGCCAGGGACAAAGCAACTCCTTGTTCATCCCAGCTTGGCTTTTGATCCGTGCCCATGCCTGGTTCATGCCTTGGACACATAG	---	---	miRNA-4_0	3-Dec-13	snoRNABase
20534259	0.113373	95.3199	1.1468	20534259	12.9029	1.91893	1.90478	2.27347	4.46168	3.08314	20534259	HBII-52-16_x_st	HBII-52-16	HBII-52-16	CDBox	Homo sapiens	chr15:25444595-25444676 (+)	82	GGGTCAATGATGAGAACCTTATATTATCCTGAAGAGAGGTGATGACTTAAAAATCATGCTCAATAGGATTACGCTGAGGCCC	---	---	miRNA-4_0	3-Dec-13	snoRNABase
20538272	0.238907	95.2536	1.1475	20538272	3.52225	2.22586	2.81217	2.17806	2.42949	2.75784	20538272	U92_st	U92	U92	scaRna	Homo sapiens	chr9:19063654-19063784 (-)	131	TGGGAGGCTGATACACAAATTGGGCTGAAATACTGCTCTACTTGTCACCATGCCTCCCTAGAATAAACTGCCTTTTGATGACCGGGACGAATTGAGTGAAATCGTAACGGACAGATACGGGGCAGACAGAT	---	---	miRNA-4_0	3-Dec-13	snoRNABase
20538310	0.210751	95.2536	1.1485	20538310	3.31364	1.50802	2.70692	1.9663	2.13099	2.13099	20538310	ENSG00000252299_x_st	ENSG00000252299	ENSG00000252299	snoRNA	Homo sapiens	chr9:90989184-90989274 (+)	91	AAGACTATACTTTCAGGGATCATTTCTATAGTTCGTTACTAAAGAAGTTTCTCTGAACGTGTAGAGCACCGGTACAAACAAATGGAAGAAC	---	---	miRNA-4_0	3-Dec-13	Ensembl
20518824	0.242192	95.2536	1.1493	20518824	1.9874	1.32851	1.28466	1.28466	1.56503	1.11118	20518824	MIMAT0018966_st	MIMAT0018966	hsa-miR-4447	miRNA	Homo sapiens	chr3:116569136-116569152 (-)	17	GGUGGGGGCUGUUGUUU	ENST00000474851 // sense // intron // 2 /// ENST00000539563 // sense // intron // 1 /// OTTHUMT00000354805 // sense // intron // 2	---	miRNA-4_0	3-Dec-13	miRBase
20534256	0.149471	95.2536	1.15	20534256	9.4778	2.53075	2.3302	2.84671	3.44134	3.75118	20534256	HBII-52-13_x_st	HBII-52-13	HBII-52-13	CDBox	Homo sapiens	chr15:25438468-25438549 (+)	82	GGGTCGATGATGAGAACCTTATATTATCCTGAAGAGAGGTGATGACTTAAAAATCATGCTCAATAGGATTACGCTGAGGCCC	---	---	miRNA-4_0	3-Dec-13	snoRNABase
20533515	0.248515	95.2536	1.1521	20533515	1.62371	1.36674	1.36973	1.13524	1.05702	1.65644	20533515	ENSG00000238775_x_st	ENSG00000238775	ENSG00000238775	snoRNA	Homo sapiens	chr6:111284669-111284772 (+)	104	ATCTTTTTGTAGTTCATAAGCATGATGATTATGTTTTTACATTCATGTGTAAGATGTGCCTCCCTCAAACCTTGTTATGATGTCAGCATATTACCTGTCTGATG	---	---	miRNA-4_0	3-Dec-13	Ensembl
20538163	0.221259	95.2536	1.1524	20538163	1.6324	0.996327	1.22898	0.995617	1.36682	0.959636	20538163	U32B_x_st	U32B	U32B	CDBox	Homo sapiens	chr6:29550029-29550105 (+)	77	ATTGGTGATGAGCAACAATCACCATCTTTCGTTTGAGTCTCATGGCCATGAGACCAACCCCATGCACTGCTCTGAGA	---	---	miRNA-4_0	3-Dec-13	snoRNABase
20532591	0.29748	95.2536	1.1527	20532591	2.27917	2.38349	2.27917	2.29571	1.9714	1.78623	20532591	14qII-20_st	14qII-20	14qII-20	CDBox	Homo sapiens	chr14:101447341-101447411 (+)	71	TGGATCGATGATGACTACTGGTGGCGTATGAGTCATCTACAGTGAATACGTCTCTGGAACTCTGAGGTCTG	---	---	miRNA-4_0	3-Dec-13	snoRNABase
20500119	0.27537	95.2536	1.154	20500119	2605.49	3303.48	2625.23	2380.94	2281.04	2707.17	20500119	MIMAT0000065_st	MIMAT0000065	hsa-let-7d-5p	miRNA	Homo sapiens	chr9:96941123-96941144 (+)	22	AGAGGUAGUAGGUUGCAUAGUU	ENST00000416309 // antisense // intron // 3 /// ENST00000602602 // antisense // intron // 2 /// ENST00000602703 // sense // intron // 1 /// OTTHUMT00000053172 // antisense // intron // 3 /// OTTHUMT00000467607 // antisense // intron // 2 /// OTTHUMT00000467752 // sense // intron // 1	hsa-let-7a-1 // chr9:96938239-96938318 (+) /// hsa-let-7d // chr9:96941116-96941202 (+) /// hsa-let-7f-1 // chr9:96938629-96938715 (+)	miRNA-4_0	3-Dec-13	miRBase
20525543	0.250629	95.2536	1.1543	20525543	313.85	365.363	278.363	324.78	373.201	171.204	20525543	MIMAT0027482_st	MIMAT0027482	hsa-miR-6791-5p	miRNA	Homo sapiens	chr19:6736763-6736784 (-)	22	CCCCUGGGGCUGGGCAGGCGGA	ENST00000264080 // sense // intron // 1 /// ENST00000430424 // sense // intron // 1 /// ENST00000595108 // sense // intron // 1 /// ENST00000595620 // sense // intron // 1 /// ENST00000595908 // sense // intron // 1 /// ENST00000597043 // sense // exon // 1 /// ENST00000597298 // sense // intron // 1 /// ENST00000597706 // sense // intron // 1 /// ENST00000598052 // sense // intron // 1 /// ENST0…	---	miRNA-4_0	3-Dec-13	miRBase
20500441	0.209427	95.2536	1.1595	20500441	2.98162	2.54895	2.01306	1.44797	2.44998	2.76667	20500441	MIMAT0004556_st	MIMAT0004556	hsa-miR-10b-3p	miRNA	Homo sapiens	chr2:177015096-177015117 (+)	22	ACAGAUUCGAUUCUAGGGGAAU	ENST00000432796 // sense // intron // 1 /// ENST00000468418 // sense // 3UTR // 1 /// OTTHUMT00000334246 // sense // 3UTR // 1 /// OTTHUMT00000334248 // sense // intron // 1	---	miRNA-4_0	3-Dec-13	miRBase
20538138	0.206176	95.2536	1.1598	20538138	17.5275	12.5571	18.3022	9.86374	20.1485	12.9915	20538138	U15B_st	U15B	U15B	CDBox	Homo sapiens	chr11:75115465-75115610 (+)	146	CTTCAGTGATGACACGATGACGAGTCAGAAAGGTCACGTCCTGCTCTTGGTCCTTGTCAGTGCCATGTTCTGTGGTGCTGTGCACGAGTTCCTTTGGCAGAAGTGTCCTATTTATTGATCGATTTAGAGGCATTTGTCTGAGAAGG	---	---	miRNA-4_0	3-Dec-13	snoRNABase
20501202	0.235721	95.2536	1.16	20501202	1.86094	1.9914	1.25738	1.12958	2.63455	1.00315	20501202	MIMAT0004683_st	MIMAT0004683	hsa-miR-362-3p	miRNA	Homo sapiens	chrX:49773613-49773634 (+)	22	AACACACCUAUUCAAGGAUUCA	ENST00000376088 // sense // intron // 3 /// ENST00000376091 // sense // intron // 3 /// ENST00000482218 // sense // intron // 3 /// OTTHUMT00000056542 // sense // intron // 3 /// OTTHUMT00000056543 // sense // intron // 3 /// OTTHUMT00000109349 // sense // intron // 3	hsa-mir-188 // chrX:49768109-49768194 (+) /// hsa-mir-362 // chrX:49773572-49773636 (+) /// hsa-mir-500a // chrX:49773039-49773122 (+) /// hsa-mir-501 // chrX:49774330-49774413 (+) /// hsa-mir-502 // chrX:49779206-49779291 (+) /// hsa-mir-532 // chrX:49767754-49767844 (+) /// hsa-mir-660 // chrX:49777849-49777945 (+) /// hsa-mir-500b // chrX:49775280-49775358 (+)	miRNA-4_0	3-Dec-13	miRBase
20521786	0.170645	95.2536	1.1605	20521786	7.60058	7.18522	4.14143	4.23069	15.8668	2.1557	20521786	MIMAT0022260_st	MIMAT0022260	hsa-miR-5572	miRNA	Homo sapiens	chr15:80873520-80873540 (+)	21	GUUGGGGUGCAGGGGUCUGCU	ENST00000303329 // sense // intron // 16 /// ENST00000525505 // sense // intron // 4 /// ENST00000527771 // sense // intron // 16 /// ENST00000533983 // sense // intron // 17 /// OTTHUMT00000384389 // sense // intron // 16 /// OTTHUMT00000384390 // sense // intron // 16 /// OTTHUMT00000384436 // sense // intron // 17 /// OTTHUMT00000384440 // sense // intron // 4	---	miRNA-4_0	3-Dec-13	miRBase
20504418	0.171253	95.2536	1.163	20504418	6.23711	3.24191	5.00722	3.84525	7.18521	2.32957	20504418	MIMAT0003329_st	MIMAT0003329	hsa-miR-411-5p	miRNA	Homo sapiens	chr14:101489677-101489697 (+)	21	UAGUAGACCGUAUAGCGUACG	---	hsa-mir-299 // chr14:101490131-101490193 (+) /// hsa-mir-379 // chr14:101488403-101488469 (+) /// hsa-mir-380 // chr14:101491354-101491414 (+) /// hsa-mir-323a // chr14:101492069-101492154 (+) /// hsa-mir-329-1 // chr14:101493122-101493201 (+) /// hsa-mir-329-2 // chr14:101493437-101493520 (+) /// hsa-mir-494 // chr14:101495971-101496051 (+) /// hsa-mir-411 // chr14:101489662-101489757 (+) /// hs…	miRNA-4_0	3-Dec-13	miRBase
20534248	0.289901	95.2536	1.1646	20534248	271.867	207.52	295.17	184.035	213.412	268.464	20534248	HBII-429_st	HBII-429	HBII-429	CDBox	Homo sapiens	chr6:133137941-133138016 (+)	76	GCTGTACATGATGACAACTGGCTCCCTCTACTGAACTGCCATGAGGAAACTGCCATGTCACCCTTCTGATTACAGC	---	---	miRNA-4_0	3-Dec-13	snoRNABase
20532563	0.249532	95.2536	1.1739	20532563	3.22963	2.62154	4.79663	1.69924	2.79298	5.28965	20532563	14q0_st	14q0	14q0	CDBox	Homo sapiens	chr14:101364257-101364333 (+)	77	TGGACCAATGATGAGACAGTGTTTATGAACAAAAGATCATGATTAATCCAGTTCTGCACAAAACACTGAGGTCCATT	---	---	miRNA-4_0	3-Dec-13	snoRNABase
20500781	0.30321	95.2536	1.174	20500781	406.88	492.399	346.363	438.363	406.768	240.489	20500781	MIMAT0004609_st	MIMAT0004609	hsa-miR-149-3p	miRNA	Homo sapiens	chr2:241395473-241395493 (+)	21	AGGGAGGGACGGGGGCUGUGC	ENST00000264039 // sense // intron // 1 /// ENST00000404327 // antisense // intron // 1 /// ENST00000404891 // antisense // intron // 1 /// ENST00000420138 // sense // intron // 1 /// ENST00000426280 // sense // intron // 1 /// ENST00000469694 // sense // intron // 1 /// OTTHUMT00000257179 // sense // intron // 1 /// OTTHUMT00000325970 // sense // intron // 1 /// OTTHUMT00000325972 // sense // in…	---	miRNA-4_0	3-Dec-13	miRBase
20500394	0.251061	95.2536	1.1747	20500394	21.5158	30.5864	12.956	27.8175	17.2216	10.9792	20500394	MIMAT0022691_st	MIMAT0022691	hsa-miR-197-5p	miRNA	Homo sapiens	chr1:110141523-110141545 (+)	23	CGGGUAGAGAGGGCAGUGGGAGG	---	---	miRNA-4_0	3-Dec-13	miRBase
20515624	0.284281	95.2536	1.1751	20515624	58.0634	93.4031	34.6962	46.0909	109.029	23.0789	20515624	MIMAT0015070_st	MIMAT0015070	hsa-miR-3188	miRNA	Homo sapiens	chr19:18392939-18392961 (+)	23	AGAGGCUUUGUGCGGAUACGGGG	ENST00000596186 // sense // exon // 1 /// OTTHUMT00000466320 // sense // exon // 1	---	miRNA-4_0	3-Dec-13	miRBase
20529131	0.322398	95.2536	1.1751	20529131	126.773	198.871	65.4494	126.741	141.346	56.7716	20529131	MIMAT0030414_st	MIMAT0030414	hsa-miR-4433b-3p	miRNA	Homo sapiens	chr2:64567903-64567923 (-)	21	CAGGAGUGGGGGGUGGGACGU	ENST00000424119 // sense // intron // 1 /// OTTHUMT00000327291 // sense // intron // 1	hsa-mir-4433 // chr2:64567893-64567973 (+) /// hsa-mir-4433b // chr2:64567881-64567982 (-)	miRNA-4_0	3-Dec-13	miRBase
20538243	0.273574	95.2536	1.1762	20538243	1.40347	0.787718	1.17246	0.817321	0.853425	1.14213	20538243	U72_x_st	U72	U72	HAcaBox	Homo sapiens	chr8:99054314-99054445 (-)	132	CTGCGAATATTCTCGCTGTTCTGATTTTGTAATAGTCAGGACAGGCTAAACATTCGCTATATTAAGACCATGCATGTGTCCCCAAACCTAGTTCTTTCCCTAGGTCTGGTTTTATAAATGCTGGTGATAAAC	---	---	miRNA-4_0	3-Dec-13	snoRNABase
20500187	0.138598	95.2536	1.1776	20500187	10.6037	1.25425	15.7432	2.25778	3.94344	14.4009	20500187	MIMAT0004514_st	MIMAT0004514	hsa-miR-29b-1-5p	miRNA	Homo sapiens	chr7:130562266-130562289 (-)	24	GCUGGUUUCAUAUGGUGGUUUAGA	ENST00000447430 // antisense // intron // 2 /// OTTHUMT00000338093 // antisense // intron // 2	hsa-mir-29a // chr7:130561506-130561569 (-) /// hsa-mir-29b-1 // chr7:130562218-130562298 (-)	miRNA-4_0	3-Dec-13	miRBase
20533694	0.260077	95.2536	1.1778	20533694	1.23574	1.79814	1.26018	1.19541	0.979786	1.46315	20533694	ENSG00000239056_x_st	ENSG00000239056	ENSG00000239056	snoRNA	Homo sapiens	chr22:37344522-37344599 (+)	78	ATTATTTTGTAATTCATAGACGTGATGATTGGGTGTTCCTATGCATGTGTGAGATGTGCCACCTTCAAACCTTGTTAC	---	---	miRNA-4_0	3-Dec-13	Ensembl
20501239	0.210726	95.2536	1.1781	20501239	1.64644	1.13458	2.08804	1.47137	1.79818	0.901721	20501239	MIMAT0000729_st	MIMAT0000729	hsa-miR-376a-3p	miRNA	Homo sapiens	chr14:101506455-101506475 (+) // chr14:101507162-101507182 (+)	21	AUCAUAGAGGAAAAUCCACGU	---	hsa-mir-376c // chr14:101506027-101506092 (+) /// hsa-mir-376a-1 // chr14:101507119-101507186 (+) /// hsa-mir-381 // chr14:101512257-101512331 (+) /// hsa-mir-376b // chr14:101506773-101506872 (+) /// hsa-mir-495 // chr14:101500092-101500173 (+) /// hsa-mir-539 // chr14:101513658-101513735 (+) /// hsa-mir-544a // chr14:101514995-101515085 (+) /// hsa-mir-376a-2 // chr14:101506406-101506485 (+) //…	miRNA-4_0	3-Dec-13	miRBase
20533961	0.351185	95.2536	1.1782	20533961	1.15253	1.19659	1.49027	0.946053	1.15253	1.15253	20533961	ENSG00000252438_st	ENSG00000252438	ENSG00000252438	snoRNA	Homo sapiens	chr10:12457927-12457999 (+)	73	GAGCAGTTTGGCATATGTTCTGAATCTGAGGTTGATTATTATTCCTTTAGCGCTAGTATTACACTGAGACCTG	---	---	miRNA-4_0	3-Dec-13	Ensembl
20500470	0.171715	95.2536	1.1788	20500470	9.0142	1.9914	2.1154	3.06709	4.62868	1.63284	20500470	MIMAT0000270_st	MIMAT0000270	hsa-miR-181a-3p	miRNA	Homo sapiens	chr1:198828198-198828219 (-)	22	ACCAUCGACCGUUGAUUGUACC	ENST00000432296 // sense // intron // 2 /// OTTHUMT00000087434 // sense // intron // 2	hsa-mir-181b-1 // chr1:198828002-198828111 (-) /// hsa-mir-181a-1 // chr1:198828173-198828282 (-)	miRNA-4_0	3-Dec-13	miRBase
20534129	0.128485	95.3199	1.1821	20534129	341.673	89.9084	382.088	86.1236	442.266	186.553	20534129	ENSG00000263359_s_st	ENSG00000263359	ENSG00000263359	snoRNA	Homo sapiens	chrHSCHR6_MHC_COX:31491609-31491684 (-)	76	GCCAAATGATGTTTATTTGAAACAGGAGCACCTCAGTGCAAGGACGACTCTTATCTATCACCCATGACTGATGGCT	---	---	miRNA-4_0	3-Dec-13	Ensembl
20538260	0.128485	95.3199	1.1821	20538260	341.673	89.9084	382.088	86.1236	442.266	186.553	20538260	U83_s_st	U83	U83	CDBox	Homo sapiens	chr6:31504151-31504226 (-)	76	GCCAAATGATGTTTATTTGAAACAGGAGCACCTCAGTGCAAGGACGACTCTTATCTATCACCCATGACTGATGGCT	---	---	miRNA-4_0	3-Dec-13	snoRNABase
20534182	0.128485	95.3199	1.1821	20534182	341.673	89.9084	382.088	86.1236	442.266	186.553	20534182	ENSG00000266419_s_st	ENSG00000266419	ENSG00000266419	snoRNA	Homo sapiens	chrHSCHR6_MHC_DBB:31486334-31486409 (-)	76	GCCAAATGATGTTTATTTGAAACAGGAGCACCTCAGTGCAAGGACGACTCTTATCTATCACCCATGACTGATGGCT	---	---	miRNA-4_0	3-Dec-13	Ensembl
20534155	0.128485	95.3199	1.1821	20534155	341.673	89.9084	382.088	86.1236	442.266	186.553	20534155	ENSG00000265116_s_st	ENSG00000265116	ENSG00000265116	snoRNA	Homo sapiens	chrHSCHR6_MHC_MANN:31543668-31543743 (-)	76	GCCAAATGATGTTTATTTGAAACAGGAGCACCTCAGTGCAAGGACGACTCTTATCTATCACCCATGACTGATGGCT	---	---	miRNA-4_0	3-Dec-13	Ensembl
20534180	0.128485	95.3199	1.1821	20534180	341.673	89.9084	382.088	86.1236	442.266	186.553	20534180	ENSG00000266295_s_st	ENSG00000266295	ENSG00000266295	snoRNA	Homo sapiens	chrHSCHR6_MHC_QBL:31494434-31494509 (-)	76	GCCAAATGATGTTTATTTGAAACAGGAGCACCTCAGTGCAAGGACGACTCTTATCTATCACCCATGACTGATGGCT	---	---	miRNA-4_0	3-Dec-13	Ensembl
20534174	0.128485	95.3199	1.1821	20534174	341.673	89.9084	382.088	86.1236	442.266	186.553	20534174	ENSG00000265849_s_st	ENSG00000265849	ENSG00000265849	snoRNA	Homo sapiens	chrHSCHR6_MHC_APD:31515442-31515517 (-)	76	GCCAAATGATGTTTATTTGAAACAGGAGCACCTCAGTGCAAGGACGACTCTTATCTATCACCCATGACTGATGGCT	---	---	miRNA-4_0	3-Dec-13	Ensembl
20534136	0.128485	95.3199	1.1821	20534136	341.673	89.9084	382.088	86.1236	442.266	186.553	20534136	ENSG00000263625_s_st	ENSG00000263625	ENSG00000263625	snoRNA	Homo sapiens	chrHSCHR6_MHC_MCF:31580504-31580579 (-)	76	GCCAAATGATGTTTATTTGAAACAGGAGCACCTCAGTGCAAGGACGACTCTTATCTATCACCCATGACTGATGGCT	---	---	miRNA-4_0	3-Dec-13	Ensembl
20534128	0.128485	95.3199	1.1821	20534128	341.673	89.9084	382.088	86.1236	442.266	186.553	20534128	ENSG00000263358_s_st	ENSG00000263358	ENSG00000263358	snoRNA	Homo sapiens	chrHSCHR6_MHC_SSTO:31494098-31494173 (-)	76	GCCAAATGATGTTTATTTGAAACAGGAGCACCTCAGTGCAAGGACGACTCTTATCTATCACCCATGACTGATGGCT	---	---	miRNA-4_0	3-Dec-13	Ensembl
20532570	0.220431	95.2536	1.1842	20532570	1.56426	1.33204	1.91131	1.00965	2.31782	1.0249	20532570	14qI-5_st	14qI-5	14qI-5	CDBox	Homo sapiens	chr14:101404524-101404600 (+)	77	TGGATCAATGATGAGTATTGGTGGAGGTGTCTGAATCAACACTTTTGATTAAGCCCTCTGTGTAACTCTGAGATCTG	---	---	miRNA-4_0	3-Dec-13	snoRNABase
20538218	0.147857	95.2536	1.1844	20538218	334.68	101.488	334.185	115.008	374.245	158.741	20538218	U63_st	U63	U63	CDBox	Homo sapiens	chr5:137896732-137896799 (-)	68	GTGCAATGATGTATTTTATTCAACACATCATTCTGAAAGAACGTGTGGAAAACTAATGACTGAGCACA	---	---	miRNA-4_0	3-Dec-13	snoRNABase
20533872	0.336686	95.2536	1.1847	20533872	1.09278	1.09278	1.44061	0.843735	1.13044	1.08485	20533872	ENSG00000252102_st	ENSG00000252102	ENSG00000252102	snoRNA	Homo sapiens	chr7:64791632-64791729 (+)	98	AAGCAGGATTTAGACTATGATATAGCTGTTAAGTGCTGTTGTCATTTCCTGTGCTCAAAATAAAGTTGTTTCTTGACCGGGCATGGTGGCTCATGCCT	---	---	miRNA-4_0	3-Dec-13	Ensembl
20504421	0.15938	95.2536	1.1854	20504421	6.19074	2.32856	5.2769	3.44593	7.22868	1.83359	20504421	MIMAT0004814_st	MIMAT0004814	hsa-miR-654-3p	miRNA	Homo sapiens	chr14:101506606-101506627 (+)	22	UAUGUCUGCUGACCAUCACCUU	---	hsa-mir-376c // chr14:101506027-101506092 (+) /// hsa-mir-376a-1 // chr14:101507119-101507186 (+) /// hsa-mir-381 // chr14:101512257-101512331 (+) /// hsa-mir-376b // chr14:101506773-101506872 (+) /// hsa-mir-495 // chr14:101500092-101500173 (+) /// hsa-mir-539 // chr14:101513658-101513735 (+) /// hsa-mir-544a // chr14:101514995-101515085 (+) /// hsa-mir-376a-2 // chr14:101506406-101506485 (+) //…	miRNA-4_0	3-Dec-13	miRBase
20534146	0.220284	95.2536	1.188	20534146	1.8453	1.06018	1.42653	0.959636	1.89154	0.91702	20534146	ENSG00000264346_st	ENSG00000264346	ENSG00000264346	snoRNA	Homo sapiens	chr22:20113925-20114049 (+)	125	GCAGACTCACTCTGCATCTGACTATACTTCCAGGCGGGTGCTTTTTCTGTCTGCCAGATAAACATTCCAGGGTGCTGTGGCCGCCTCACGTATCCAGAGTGATGCAGCTCCCTGGGGACACAGGT	---	---	miRNA-4_0	3-Dec-13	Ensembl
20506795	0.231423	95.2536	1.1904	20506795	31.2554	48.5294	21.8196	27.3001	21.7569	33.03	20506795	MIMAT0005865_st	MIMAT0005865	hsa-miR-1202	miRNA	Homo sapiens	chr6:156267943-156267963 (+)	21	GUGCCAGCUGCAGUGGGGGAG	---	---	miRNA-4_0	3-Dec-13	miRBase
20520352	0.227824	95.2536	1.1921	20520352	2.56323	1.0601	1.79547	1.71267	1.83359	0.916951	20520352	MIMAT0020603_st	MIMAT0020603	hsa-miR-5096	miRNA	Homo sapiens	chr4:79741918-79741938 (+)	21	GUUUCACCAUGUUGGUCAGGC	ENST00000335016 // sense // intron // 1 /// ENST00000389010 // sense // intron // 1 /// ENST00000502871 // sense // intron // 1 /// OTTHUMT00000362865 // sense // intron // 1 /// OTTHUMT00000362866 // sense // intron // 1	---	miRNA-4_0	3-Dec-13	miRBase
20538120	0.318285	95.2536	1.193	20538120	3.48253	2.53822	7.60821	2.1905	2.69285	6.71444	20538120	U102_st	U102	U102	CDBox	Homo sapiens	chr13:27829201-27829272 (+)	72	AGCTTAATGATGACTGTTTTTTTTGATTGCTTGAAGCAATGTGAAAAACACATTTCACCGGCTCTGAAAGCT	---	---	miRNA-4_0	3-Dec-13	snoRNABase
20500791	0.251659	95.2536	1.194	20500791	8.79091	8.12439	4.87553	4.0157	9.12053	5.58538	20500791	MIMAT0000457_st	MIMAT0000457	hsa-miR-188-5p	miRNA	Homo sapiens	chrX:49768123-49768143 (+)	21	CAUCCCUUGCAUGGUGGAGGG	ENST00000376088 // sense // intron // 3 /// ENST00000376091 // sense // intron // 3 /// ENST00000482218 // sense // intron // 3 /// OTTHUMT00000056542 // sense // intron // 3 /// OTTHUMT00000056543 // sense // intron // 3 /// OTTHUMT00000109349 // sense // intron // 3	hsa-mir-188 // chrX:49768109-49768194 (+) /// hsa-mir-362 // chrX:49773572-49773636 (+) /// hsa-mir-500a // chrX:49773039-49773122 (+) /// hsa-mir-501 // chrX:49774330-49774413 (+) /// hsa-mir-532 // chrX:49767754-49767844 (+) /// hsa-mir-660 // chrX:49777849-49777945 (+) /// hsa-mir-500b // chrX:49775280-49775358 (+)	miRNA-4_0	3-Dec-13	miRBase
20506712	0.138859	95.2536	1.1948	20506712	47.2352	3.23898	14.4499	7.0718	8.84753	20.7151	20506712	MIMAT0005825_st	MIMAT0005825	hsa-miR-1180-3p	miRNA	Homo sapiens	chr17:19247826-19247847 (-)	22	UUUCCGGCUCGCGUGGGUGUGU	ENST00000261499 // sense // intron // 5 /// ENST00000395615 // sense // intron // 5 /// ENST00000395616 // sense // intron // 5 /// ENST00000461069 // sense // intron // 5 /// ENST00000477478 // sense // intron // 5 /// ENST00000575403 // sense // intron // 5 /// ENST00000575478 // sense // intron // 5 /// OTTHUMT00000132494 // sense // intron // 5 /// OTTHUMT00000132495 // sense // intron // 5 /…	---	miRNA-4_0	3-Dec-13	miRBase
20538306	0.216538	95.2536	1.1959	20538306	10.32	5.00771	14.5851	6.2577	9.71502	7.24957	20538306	E3_x_st	E3	E3	HAcaBox	Homo sapiens	chr3:186505088-186505222 (+)	135	AAAGCAGGATTCAGACTACAATATAGCTGCTAAGTGCTGTGTTGTCGTTCCCCCTGCTTAAAATAAAGTTGTTTCTTAACTATACCTGTCTGCTATTCTCCTGTAGCAGCCAGGGACGCTTGGTCTCATACATGT	---	---	miRNA-4_0	3-Dec-13	snoRNABase
20538322	0.386653	95.2536	1.1972	20538322	5.55544	4.29244	7.94924	5.10888	3.67747	5.87967	20538322	U17a_st	U17a	U17a	HAcaBox	Homo sapiens	chr1:28833877-28834083 (+)	207	TCCAACGTGGATACACCCGGGAGGTCACTCTCCCCGGGCTCTGTCCAAGTGGCGTAGGGGAGCATAGGGCTCTGCCCCATGATGTACAAGTCCCTTTCCACAACGTTGGAAATAAAGCTGGGCCTCGTGTCTGCGCCTGCATATTCCTACAGCTTCCCAGAGTCCTGTCGACAATTACTGGGGAGACAAACCATGCAGGAAACAGCC	---	---	miRNA-4_0	3-Dec-13	snoRNABase
20533229	0.401686	95.2536	1.1977	20533229	1.85949	1.52127	1.73117	1.4348	1.38445	1.4348	20533229	ENSG00000238341_st	ENSG00000238341	ENSG00000238341	snoRNA	Homo sapiens	chr2:122463543-122463633 (-)	91	AACTTAGTTTAGATCTTTTGAGTTTTCACATTCGTGTGAGATGTGCCTCCCTCAAACCTTGTTACTACCTTGGCACATTACATATCTGATG	---	---	miRNA-4_0	3-Dec-13	Ensembl
20504585	0.200325	95.2536	1.1978	20504585	3.64128	3.49003	3.49173	6.31503	3.64464	1.122	20504585	MIMAT0022838_st	MIMAT0022838	hsa-miR-1185-1-3p	miRNA	Homo sapiens	chr14:101509366-101509387 (+)	22	AUAUACAGGGGGAGACUCUUAU	---	hsa-mir-376c // chr14:101506027-101506092 (+) /// hsa-mir-376a-1 // chr14:101507119-101507186 (+) /// hsa-mir-381 // chr14:101512257-101512331 (+) /// hsa-mir-376b // chr14:101506773-101506872 (+) /// hsa-mir-487a // chr14:101518783-101518862 (+) /// hsa-mir-495 // chr14:101500092-101500173 (+) /// hsa-mir-539 // chr14:101513658-101513735 (+) /// hsa-mir-544a // chr14:101514995-101515085 (+) /// …	miRNA-4_0	3-Dec-13	miRBase
20525661	0.284001	95.2536	1.198	20525661	323.915	321.65	315.437	329.505	351.603	164.994	20525661	MIMAT0027600_st	MIMAT0027600	hsa-miR-6850-5p	miRNA	Homo sapiens	chr8:146017355-146017376 (-)	22	GUGCGGAACGCUGGCCGGGGCG	ENST00000262584 // sense // intron // 2 /// ENST00000394920 // sense // intron // 2 /// ENST00000525232 // sense // intron // 2 /// ENST00000526668 // sense // exon // 1 /// ENST00000527914 // sense // intron // 2 /// ENST00000528296 // sense // intron // 1 /// ENST00000528957 // sense // intron // 1 /// ENST00000529163 // sense // intron // 1 /// ENST00000529920 // sense // intron // 1 /// ENST0…	---	miRNA-4_0	3-Dec-13	miRBase
20526865	0.161884	95.2536	1.1987	20526865	9.88538	4.59318	5.71237	4.22921	16.0885	2.21341	20526865	MIMAT0028215_st	MIMAT0028215	hsa-miR-7152-3p	miRNA	Homo sapiens	chr10:73550538-73550557 (+)	20	UCUGGUCCUGGACAGGAGGC	ENST00000224721 // sense // intron // 45 /// OTTHUMT00000051227 // sense // intron // 45	---	miRNA-4_0	3-Dec-13	miRBase
20532706	0.197376	95.2536	1.2006	20532706	3.98057	1.905	5.98942	1.83359	4.5187	3.1676	20532706	ACA62_st	ACA62	ACA62	HAcaBox	Homo sapiens	chr17:62223699-62223831 (+)	133	GCGCTGTCTTTGAGCCCCCGCCGAGCTTCCTCGTGGCGCCGGGGGTCAATCTGCAGCGCTAGAGCATGTGCTTGCGCATAACTGGGGCCGCCTGGCCTCCCGCGGGCGGCCTTTTTAACCGCGAGCGACAAGA	---	---	miRNA-4_0	3-Dec-13	snoRNABase
20538304	0.310914	95.2536	1.2028	20538304	106.529	51.5967	101.922	61.4792	57.1961	91.5662	20538304	snR39B_st	snR39B	snR39B	CDBox	Homo sapiens	chr3:186502585-186502654 (+)	70	AAGTGAAATGATGGCAATCATCTTTCGGGACTGACCTGAAATGAAGAGAATACTCATTGCTGATCACTTG	---	---	miRNA-4_0	3-Dec-13	snoRNABase
20525691	0.231394	95.2536	1.2034	20525691	6.70223	4.96577	5.56191	11.7238	3.64368	2.48661	20525691	MIMAT0027630_st	MIMAT0027630	hsa-miR-6865-5p	miRNA	Homo sapiens	chr17:4873418-4873440 (-)	23	UAGGUGGCAGAGGAGGGACUUCA	ENST00000348066 // sense // intron // 17 /// ENST00000358183 // sense // intron // 17 /// ENST00000361571 // sense // intron // 16 /// ENST00000381311 // sense // intron // 16 /// ENST00000414043 // sense // intron // 17 /// ENST00000572543 // sense // intron // 17 /// ENST00000574951 // sense // intron // 16 /// ENST00000576872 // sense // intron // 3 /// OTTHUMT00000216876 // sense // intron //…	hsa-mir-6864 // chr17:4872997-4873066 (-) /// hsa-mir-6865 // chr17:4873381-4873445 (-)	miRNA-4_0	3-Dec-13	miRBase
20538275	0.235292	95.2536	1.2057	20538275	1190.22	419.8	761.599	504.737	695.943	618.029	20538275	U95_st	U95	U95	CDBox	Homo sapiens	chr5:180670314-180670376 (-)	63	GCGGTGATGACCCCAACATGCCATCTGAGTGTCGGTGCTGAAATCCAGAGGCTGTTTCTGAGC	---	---	miRNA-4_0	3-Dec-13	snoRNABase
20501197	0.123292	95.3199	1.206	20501197	300.775	570.749	327.302	947.91	51.3753	657.771	20501197	MIMAT0000703_st	MIMAT0000703	hsa-miR-361-5p	miRNA	Homo sapiens	chrX:85158686-85158707 (-)	22	UUAUCAGAAUCUCCAGGGGUAC	ENST00000357749 // sense // intron // 9 /// ENST00000467744 // sense // intron // 2 /// ENST00000537751 // sense // intron // 6 /// OTTHUMT00000057396 // sense // intron // 9 /// OTTHUMT00000057399 // sense // intron // 2	---	miRNA-4_0	3-Dec-13	miRBase
20525491	0.290511	95.2536	1.2083	20525491	179.858	203.031	168.939	199.447	206.2	85.0294	20525491	MIMAT0027430_st	MIMAT0027430	hsa-miR-6765-5p	miRNA	Homo sapiens	chr14:105617177-105617201 (-)	25	GUGAGGCGGGGCCAGGAGGGUGUGU	ENST00000331782 // sense // intron // 11 /// ENST00000347004 // sense // intron // 10 /// OTTHUMT00000276506 // sense // intron // 11 /// OTTHUMT00000276507 // sense // intron // 10	---	miRNA-4_0	3-Dec-13	miRBase
[truncated: 395 more rows]
